# Supplementary material for: Hemi(4,4′-bipyridinium) hexa­fluorido­phosphate bis­(4-amino­benzoic acid) 4,4′-bipyridine monohydrate
Source: Acta Crystallogr Sect E Struct Rep Online. 2009 Jan 10;65(Pt 2):o278. doi: 10.1107/S1600536808043900 (PMC2968380; doi:10.1107/S1600536808043900)
Supplement: Supplementary file 1 [file e-65-0o278-sup1.cif]

##############################################################################
###                                                                        ###
###        Electronic paper (Acta Crystallographica Section E)             ###
###                                                                        ###
##############################################################################
#                                                                            #
# This CIF contains the data in a paper accepted for publication in Acta     #
# Crystallographica Section E. It conforms to the requirements of Notes      #
# for Authors for Section E, and has been peer reviewed under the auspices   #
# of the IUCr Commission on Journals.                                        #
#                                                                            #
# Full details of the Crystallographic Information File format               #
# are given in the paper "The Crystallographic Information File (CIF):       #
# a New Standard Archive File for Crystallography" by S. R. Hall, F. H.      #
# Allen and I. D. Brown [Acta Cryst. (1991), A47, 655-685].                  #
#                                                                            #
# The current version of the core CIF dictionary is obtainable from          #
# ftp://ftp.iucr.org/pub/cif_core.dic. The current version number is 2.4.    #
#                                                                            #
# Software is freely available for graphical display of the structure(s) in  #
# this CIF.  For information consult the CIF home page http://www.iucr.org/  #
# cif/home.html                                                              #
#                                                                            #
# This file may be used for bona fide research purposes within the           #
# scientific community so long as proper attribution is given to the journal # 
# article from which it was obtained.                                        #
#                                                                            #
##############################################################################
                                             
data_I
_audit_creation_method     SHELXL-97
_chemical_name_systematic
;
Hemi(4,4'-bipyridinium) hexafluoridophosphate bis(4-aminobenzoic acid)
4,4'-bipyridine monohydrate
;
_chemical_name_common     ?
_chemical_formula_moiety
                  '0.5(C10 H10 N2 2+), P1 F6 -, C10 H8 N2, 2(C7 H7 N O2), H2 O1'
_chemical_formula_sum     'C29 H29 F6 N5 O5 P1'
_chemical_formula_iupac
                      '0.5C10 H10 N2 2+, P1 F6 -, C10 H8 N2, 2C7 H7 N O2, H2 O1'
_chemical_formula_weight     672.54
_chemical_melting_point     ?
_symmetry_cell_setting     triclinic
_symmetry_space_group_name_H-M     'P -1'
_symmetry_space_group_name_Hall     '-P 1'
loop_
    _symmetry_equiv_pos_as_xyz
    'x, y, z'
    '-x, -y, -z'
_cell_length_a     10.1032(2)
_cell_length_b     10.1142(2)
_cell_length_c     16.8906(3)
_cell_angle_alpha     92.5570(10)
_cell_angle_beta     98.0630(10)
_cell_angle_gamma     117.3460(10)
_cell_volume     1506.23(5)
_cell_formula_units_Z     2
_cell_measurement_reflns_used     2023
_cell_measurement_theta_min     2.36
_cell_measurement_theta_max     19.47
_cell_measurement_temperature     296(2)
_exptl_crystal_description     block
_exptl_crystal_colour     colourless
_exptl_crystal_size_max     0.18
_exptl_crystal_size_mid     0.15
_exptl_crystal_size_min     0.14
_exptl_crystal_density_diffrn     1.483
_exptl_crystal_density_meas     ?
_exptl_crystal_density_method     'not measured'
_exptl_crystal_F_000     694
_exptl_absorpt_coefficient_mu     0.177
_exptl_absorpt_correction_type     none
_exptl_absorpt_process_details     ?
_exptl_absorpt_correction_T_min     ?
_exptl_absorpt_correction_T_max     ?
_exptl_special_details
;
;
_diffrn_ambient_temperature     296(2)
_diffrn_radiation_type     MoK\a
_diffrn_radiation_wavelength     0.71073
_diffrn_radiation_source     'fine-focus sealed tube'
_diffrn_radiation_monochromator     graphite
_diffrn_measurement_device_type     'Bruker APEXII area-detector'
_diffrn_measurement_method     '\f and \w'
_diffrn_detector_area_resol_mean     ?
_diffrn_reflns_number     22618
_diffrn_reflns_av_R_equivalents     0.0568
_diffrn_reflns_av_sigmaI/netI     0.0678
_diffrn_reflns_theta_min     2.28
_diffrn_reflns_theta_max     27.93
_diffrn_reflns_theta_full     27.93
_diffrn_measured_fraction_theta_max     0.985
_diffrn_measured_fraction_theta_full     0.985
_diffrn_reflns_limit_h_min     -13
_diffrn_reflns_limit_h_max     13
_diffrn_reflns_limit_k_min     -13
_diffrn_reflns_limit_k_max     13
_diffrn_reflns_limit_l_min     -20
_diffrn_reflns_limit_l_max     22
_diffrn_standards_number     0
_diffrn_standards_interval_count     ?
_diffrn_standards_interval_time     ?
_diffrn_standards_decay_%     ?
_refine_special_details
;
Refinement of <i>F</i>^2^ against ALL reflections. The weighted <i>R</i>-factor
<i>wR</i> and goodness of fit <i>S</i> are based on <i>F</i>^2^, conventional
<i>R</i>-factors <i>R</i> are based on <i>F</i>, with <i>F</i> set to zero for
negative <i>F</i>^2^. The threshold expression of <i>F</i>^2^ >
\s(<i>F</i>^2^) is used only for calculating <i>R</i>-factors(gt) <i>etc</i>.
and is not relevant to the choice of reflections for refinement.
<i>R</i>-factors based on <i>F</i>^2^ are statistically about twice as large
as those based on <i>F</i>, and <i>R</i>- factors based on ALL data will be
even larger.
;
_reflns_number_total     7121
_reflns_number_gt     3129
_reflns_threshold_expression     I>2\s(I)
_refine_ls_structure_factor_coef     Fsqd
_refine_ls_matrix_type     full
_refine_ls_R_factor_all     0.1560
_refine_ls_R_factor_gt     0.0658
_refine_ls_wR_factor_gt     0.1581
_refine_ls_wR_factor_ref     0.2053
_refine_ls_goodness_of_fit_ref     1.016
_refine_ls_restrained_S_all     1.055
_refine_ls_number_reflns     7121
_refine_ls_number_parameters     454
_refine_ls_number_restraints     43
_refine_ls_hydrogen_treatment     constr
_refine_ls_weighting_scheme     calc
_refine_ls_weighting_details
         'calc w=1/[\s^2^(Fo^2^)+(0.0875P)^2^+0.1722P] where P=(Fo^2^+2Fc^2^)/3'
_atom_sites_solution_hydrogens     geom
_atom_sites_solution_primary     direct
_atom_sites_solution_secondary     difmap
_refine_ls_shift/su_max     0.006
_refine_ls_shift/su_mean     0.001
_refine_diff_density_max     0.290
_refine_diff_density_min     -0.335
_refine_ls_extinction_method     'SHELXL97 (Sheldrick, 2008)'
_refine_ls_extinction_coef     0.009(2)
loop_
    _atom_type_symbol
    _atom_type_description
    _atom_type_scat_dispersion_real
    _atom_type_scat_dispersion_imag
    _atom_type_scat_source
    'C' 'C' 0.0033 0.0016
                         'International Tables Vol C Tables 4.2.6.8 and 6.1.1.4'
    'H' 'H' 0.0000 0.0000
                         'International Tables Vol C Tables 4.2.6.8 and 6.1.1.4'
    'N' 'N' 0.0061 0.0033
                         'International Tables Vol C Tables 4.2.6.8 and 6.1.1.4'
    'O' 'O' 0.0106 0.0060
                         'International Tables Vol C Tables 4.2.6.8 and 6.1.1.4'
    'F' 'F' 0.0171 0.0103
                         'International Tables Vol C Tables 4.2.6.8 and 6.1.1.4'
    'P' 'P' 0.1023 0.0942
                         'International Tables Vol C Tables 4.2.6.8 and 6.1.1.4'
_computing_data_collection     'APEX2 (Bruker, 2004)'
_computing_cell_refinement     'APEX2 (Bruker, 2004)'
_computing_data_reduction     'APEX2 (Bruker, 2004)'
_computing_structure_solution     'SHELXS97 (Sheldrick, 2008)'
_computing_structure_refinement     'SHELXL97 (Sheldrick, 2008)'
_computing_molecular_graphics     'SHELXTL (Sheldrick, 2008)'
_computing_publication_material     'SHELXL97 (Sheldrick, 2008)'
loop_
    _atom_site_type_symbol
    _atom_site_label
    _atom_site_fract_x
    _atom_site_fract_y
    _atom_site_fract_z
    _atom_site_U_iso_or_equiv
    _atom_site_adp_type
    _atom_site_calc_flag
    _atom_site_refinement_flags
    _atom_site_occupancy
    _atom_site_disorder_assembly
    _atom_site_disorder_group
    C C1 0.4034(4) 0.5337(4) 0.7188(2) 0.0650(9) Uani d . 1 A 5
    C C2 0.4778(4) 0.5250(4) 0.7922(2) 0.0656(9) Uani d . 1 A 5
    H H2 0.5740 0.5331 0.7960 0.079 Uiso calc R 1 A 5
    C C3 0.4122(4) 0.5047(4) 0.8589(2) 0.0602(9) Uani d . 1 A 5
    H H3 0.4645 0.4991 0.9075 0.072 Uiso calc R 1 A 5
    C C4 0.2682(3) 0.4922(3) 0.8557(2) 0.0523(8) Uani d . 1 A 5
    C C5 0.1957(4) 0.4726(3) 0.9266(2) 0.0576(8) Uani d . 1 A 5
    C C6 0.1930(4) 0.4994(3) 0.7822(2) 0.0590(8) Uani d . 1 A 5
    H H6 0.0961 0.4896 0.7783 0.071 Uiso calc R 1 A 5
    C C7 0.2589(4) 0.5208(4) 0.7152(2) 0.0646(9) Uani d . 1 A 5
    H H7 0.2068 0.5267 0.6666 0.077 Uiso calc R 1 A 5
    C C8 0.8336(4) 0.1574(4) 0.3481(2) 0.0662(9) Uani d . 1 B 5
    H H8 0.8482 0.2431 0.3790 0.079 Uiso calc R 1 B 5
    C C9 0.9268(4) 0.1700(4) 0.2940(2) 0.0627(9) Uani d . 1 B 5
    H H9 1.0027 0.2642 0.2880 0.075 Uiso calc R 1 B 5
    C C10 0.9095(3) 0.0437(3) 0.24786(18) 0.0503(7) Uani d . 1 B 5
    C C11 1.0119(4) 0.0620(4) 0.19048(19) 0.0555(8) Uani d . 1 B 5
    C C12 0.7954(3) -0.0956(4) 0.25815(19) 0.0545(8) Uani d . 1 B 5
    H H12 0.7825 -0.1815 0.2283 0.065 Uiso calc R 1 B 5
    C C13 0.7011(4) -0.1079(4) 0.31200(19) 0.0579(8) Uani d . 1 B 5
    H H13 0.6254 -0.2022 0.3180 0.070 Uiso calc R 1 B 5
    C C14 0.7174(4) 0.0183(4) 0.35751(19) 0.0578(8) Uani d . 1 B 5
    N N3 0.1693(3) -0.0235(3) 1.04268(16) 0.0592(7) Uani d . 1 C 5
    C C16 0.2657(5) 0.1119(4) 1.0271(2) 0.0754(11) Uani d . 1 C 5
    H H16 0.2693 0.1953 1.0549 0.090 Uiso calc R 1 C 5
    C C17 0.3601(4) 0.1349(4) 0.9723(2) 0.0682(10) Uani d . 1 C 5
    H H17 0.4246 0.2321 0.9634 0.082 Uiso calc R 1 C 5
    C C18 0.3597(3) 0.0145(3) 0.93018(17) 0.0464(7) Uani d . 1 C 5
    C C19 0.2589(3) -0.1253(4) 0.9462(2) 0.0606(9) Uani d . 1 C 5
    H H19 0.2522 -0.2109 0.9192 0.073 Uiso calc R 1 C 5
    C C20 0.1679(4) -0.1388(4) 1.0023(2) 0.0650(9) Uani d . 1 C 5
    H H20 0.1018 -0.2346 1.0122 0.078 Uiso calc R 1 C 5
    C C21 0.4624(3) 0.0328(3) 0.87181(17) 0.0452(7) Uani d . 1 C 5
    C C22 0.5692(4) 0.1715(4) 0.8566(2) 0.0641(9) Uani d . 1 C 5
    H H22 0.5793 0.2585 0.8839 0.077 Uiso calc R 1 C 5
    C C23 0.6600(4) 0.1817(4) 0.8017(2) 0.0662(9) Uani d . 1 C 5
    H H23 0.7302 0.2765 0.7925 0.079 Uiso calc R 1 C 5
    N N4 0.6522(3) 0.0623(3) 0.76098(15) 0.0576(7) Uani d . 1 C 5
    C C25 0.5513(5) -0.0691(4) 0.7747(2) 0.0791(11) Uani d . 1 C 5
    H H25 0.5432 -0.1540 0.7460 0.095 Uiso calc R 1 C 5
    C C26 0.4564(4) -0.0888(4) 0.8291(2) 0.0734(11) Uani d . 1 C 5
    H H26 0.3877 -0.1852 0.8369 0.088 Uiso calc R 1 C 5
    N N5 0.8058(3) 0.0432(3) 0.64624(16) 0.0600(7) Uani d . 1 D 5
    H H27 0.7588 0.0538 0.6827 0.072 Uiso calc R 1 D 5
    C C28 0.9248(4) 0.1591(4) 0.6303(2) 0.0761(11) Uani d . 1 D 5
    H H28 0.9572 0.2528 0.6586 0.091 Uiso calc R 1 D 5
    C C29 1.0029(4) 0.1461(4) 0.5730(2) 0.0719(10) Uani d . 1 D 5
    H H29 1.0865 0.2306 0.5628 0.086 Uiso calc R 1 D 5
    C C30 0.9587(3) 0.0097(3) 0.53068(17) 0.0481(7) Uani d . 1 . 5
    C C31 0.8329(5) -0.1090(4) 0.5490(3) 0.0920(14) Uani d . 1 D 5
    H H31 0.7977 -0.2044 0.5220 0.110 Uiso calc R 1 D 5
    C C32 0.7592(5) -0.0883(5) 0.6064(3) 0.0932(13) Uani d . 1 D 5
    H H32 0.6736 -0.1700 0.6172 0.112 Uiso calc R 1 D 5
    F F3 0.4396(3) 0.6418(3) 0.46460(18) 0.1343(10) Uani d . 1 E 5
    F F6 0.0964(3) 0.5330(3) 0.3961(2) 0.1465(12) Uani d . 1 E 5
    N N1 0.4710(4) 0.5607(4) 0.6526(2) 0.0960(11) Uani d . 1 A 5
    H H1A 0.5617 0.5727 0.6560 0.115 Uiso calc R 1 A 5
    H H1B 0.4230 0.5658 0.6076 0.115 Uiso calc R 1 A 5
    N N2 0.6215(3) 0.0068(4) 0.41031(18) 0.0812(9) Uani d . 1 B 5
    H H2A 0.5499 -0.0797 0.4156 0.097 Uiso calc R 1 B 5
    H H2B 0.6331 0.0860 0.4380 0.097 Uiso calc R 1 B 5
    O O1 0.2766(3) 0.4659(3) 0.99380(15) 0.0756(7) Uani d . 1 A 5
    H H1 0.2309 0.4589 1.0312 0.113 Uiso calc R 1 A 5
    O O2 0.0709(3) 0.4645(3) 0.92571(15) 0.0767(7) Uani d . 1 A 5
    O O3 0.9955(3) -0.0651(3) 0.15538(15) 0.0728(7) Uani d . 1 B 5
    H H3A 1.0465 -0.0476 0.1197 0.109 Uiso calc R 1 B 5
    O O4 1.1065(3) 0.1827(3) 0.17604(15) 0.0772(7) Uani d . 1 B 5
    P P 0.26740(12) 0.58756(12) 0.43141(7) 0.0774(4) Uani d D 1 E 5
    O O1W 0.1528(2) 0.4502(3) 0.12153(13) 0.0703(7) Uani d D 1 F 5
    H H1W 0.0862 0.4708 0.1110 0.105 Uiso d RD 1 F 5
    H H2W 0.1255 0.3604 0.1373 0.105 Uiso d RD 1 F 5
    F F1 0.2698(15) 0.7215(12) 0.4737(9) 0.129(5) Uani d PDU 0.375(11) G 1
    F F2 0.2105(13) 0.4994(17) 0.5008(6) 0.125(5) Uani d PDU 0.375(11) G 1
    F F4 0.2560(8) 0.4439(8) 0.3880(8) 0.090(4) Uani d PDU 0.375(11) G 1
    F F5 0.3176(16) 0.6648(13) 0.3621(5) 0.139(5) Uani d PDU 0.375(11) G 1
    F F1' 0.3113(7) 0.7452(10) 0.4047(10) 0.192(6) Uani d PD 0.625(11) G 2
    F F4' 0.2424(12) 0.4441(8) 0.4616(10) 0.222(6) Uani d PD 0.625(11) G 2
    F F5' 0.2826(14) 0.534(2) 0.3497(4) 0.239(7) Uani d PD 0.625(11) G 2
    F F2' 0.2667(13) 0.6511(18) 0.5141(5) 0.217(5) Uani d PD 0.625(11) G 2
loop_
    _atom_site_aniso_label
    _atom_site_aniso_U_11
    _atom_site_aniso_U_22
    _atom_site_aniso_U_33
    _atom_site_aniso_U_12
    _atom_site_aniso_U_13
    _atom_site_aniso_U_23
    C1 0.070(2) 0.051(2) 0.073(2) 0.0229(18) 0.030(2) 0.0092(17)
    C2 0.056(2) 0.062(2) 0.084(3) 0.0283(18) 0.0231(19) 0.0113(19)
    C3 0.0564(19) 0.055(2) 0.070(2) 0.0254(16) 0.0149(17) 0.0129(17)
    C4 0.0520(18) 0.0403(18) 0.064(2) 0.0199(15) 0.0164(16) 0.0088(15)
    C5 0.059(2) 0.0442(19) 0.069(2) 0.0215(16) 0.0211(18) 0.0112(16)
    C6 0.0518(18) 0.051(2) 0.070(2) 0.0217(16) 0.0105(17) 0.0028(17)
    C7 0.068(2) 0.057(2) 0.067(2) 0.0268(18) 0.0146(18) 0.0086(17)
    C8 0.071(2) 0.056(2) 0.072(2) 0.0297(19) 0.0200(19) -0.0035(18)
    C9 0.062(2) 0.049(2) 0.072(2) 0.0206(17) 0.0181(18) 0.0064(17)
    C10 0.0495(17) 0.051(2) 0.0510(18) 0.0224(15) 0.0134(14) 0.0095(15)
    C11 0.0519(18) 0.061(2) 0.055(2) 0.0264(18) 0.0116(16) 0.0127(17)
    C12 0.0565(19) 0.0490(19) 0.057(2) 0.0225(16) 0.0166(16) 0.0052(15)
    C13 0.0565(19) 0.049(2) 0.061(2) 0.0174(16) 0.0175(16) 0.0089(16)
    C14 0.0563(19) 0.062(2) 0.056(2) 0.0272(18) 0.0155(16) 0.0050(17)
    N3 0.0575(16) 0.069(2) 0.0549(17) 0.0288(15) 0.0229(13) 0.0115(15)
    C16 0.099(3) 0.066(3) 0.080(3) 0.045(2) 0.045(2) 0.014(2)
    C17 0.085(3) 0.048(2) 0.080(2) 0.0299(19) 0.045(2) 0.0172(18)
    C18 0.0454(16) 0.0493(19) 0.0436(17) 0.0213(15) 0.0086(13) 0.0071(14)
    C19 0.0590(19) 0.046(2) 0.070(2) 0.0144(16) 0.0276(17) 0.0035(16)
    C20 0.056(2) 0.061(2) 0.068(2) 0.0151(17) 0.0243(17) 0.0088(18)
    C21 0.0466(16) 0.0461(18) 0.0424(17) 0.0200(14) 0.0114(13) 0.0086(13)
    C22 0.072(2) 0.047(2) 0.068(2) 0.0196(17) 0.0305(18) 0.0026(16)
    C23 0.067(2) 0.053(2) 0.068(2) 0.0147(17) 0.0289(18) 0.0063(18)
    N4 0.0616(16) 0.0588(18) 0.0543(17) 0.0268(15) 0.0213(13) 0.0086(14)
    C25 0.105(3) 0.052(2) 0.089(3) 0.034(2) 0.053(2) 0.008(2)
    C26 0.089(3) 0.042(2) 0.088(3) 0.0195(18) 0.054(2) 0.0121(18)
    N5 0.0648(18) 0.070(2) 0.0529(16) 0.0334(16) 0.0259(14) 0.0092(15)
    C28 0.069(2) 0.063(2) 0.087(3) 0.021(2) 0.030(2) -0.011(2)
    C29 0.060(2) 0.056(2) 0.085(3) 0.0109(17) 0.0320(19) -0.0064(19)
    C30 0.0546(18) 0.0451(18) 0.0462(17) 0.0219(15) 0.0172(14) 0.0127(15)
    C31 0.122(3) 0.048(2) 0.104(3) 0.023(2) 0.078(3) 0.008(2)
    C32 0.110(3) 0.060(3) 0.104(3) 0.022(2) 0.069(3) 0.013(2)
    F3 0.0937(19) 0.140(3) 0.145(3) 0.0434(17) -0.0065(17) -0.0012(19)
    F6 0.0795(18) 0.118(2) 0.226(4) 0.0400(16) 0.007(2) 0.001(2)
    N1 0.104(3) 0.109(3) 0.090(3) 0.052(2) 0.051(2) 0.029(2)
    N2 0.079(2) 0.077(2) 0.085(2) 0.0292(17) 0.0385(18) -0.0015(17)
    O1 0.0770(17) 0.0873(18) 0.0663(16) 0.0383(15) 0.0222(13) 0.0198(14)
    O2 0.0705(16) 0.0926(19) 0.0860(18) 0.0477(15) 0.0338(14) 0.0260(14)
    O3 0.0778(17) 0.0681(17) 0.0758(17) 0.0300(13) 0.0393(13) 0.0101(13)
    O4 0.0750(16) 0.0637(17) 0.0926(19) 0.0245(14) 0.0391(14) 0.0237(14)
    P 0.0796(7) 0.0646(7) 0.0843(8) 0.0286(6) 0.0226(6) 0.0093(6)
    O1W 0.0699(15) 0.0638(15) 0.0736(16) 0.0265(12) 0.0180(12) 0.0168(12)
    F1 0.171(7) 0.073(6) 0.130(8) 0.054(5) 0.012(6) -0.041(5)
    F2 0.122(6) 0.140(9) 0.098(6) 0.035(6) 0.057(4) 0.047(6)
    F4 0.067(4) 0.062(5) 0.135(8) 0.031(3) 0.009(5) -0.014(4)
    F5 0.193(8) 0.108(8) 0.080(6) 0.026(6) 0.071(5) 0.038(5)
    F1' 0.100(4) 0.124(7) 0.341(14) 0.033(4) 0.045(6) 0.138(8)
    F4' 0.223(9) 0.082(5) 0.352(18) 0.066(5) 0.023(10) 0.089(8)
    F5' 0.241(11) 0.45(2) 0.085(5) 0.228(14) -0.006(5) -0.058(9)
    F2' 0.294(11) 0.263(14) 0.141(7) 0.164(11) 0.081(7) -0.032(8)
_geom_special_details
;
All e.s.d.'s (except the e.s.d. in the dihedral angle between two l.s. planes)
are estimated using the full covariance matrix. The cell e.s.d.'s are taken
into account individually in the estimation of e.s.d.'s in distances, angles
and torsion angles; correlations between e.s.d.'s in cell parameters are only
used when they are defined by crystal symmetry. An approximate (isotropic)
treatment of cell e.s.d.'s is used for estimating e.s.d.'s involving l.s.
planes.
;
loop_
    _geom_bond_atom_site_label_1
    _geom_bond_atom_site_label_2
    _geom_bond_site_symmetry_2
    _geom_bond_distance
    _geom_bond_publ_flag
    C1 N1 . 1.364(4) ?
    C1 C2 . 1.387(5) ?
    C1 C7 . 1.396(5) ?
    C2 C3 . 1.361(5) ?
    C2 H2 . 0.9300 ?
    C3 C4 . 1.394(4) ?
    C3 H3 . 0.9300 ?
    C4 C6 . 1.385(4) ?
    C4 C5 . 1.465(4) ?
    C5 O2 . 1.223(4) ?
    C5 O1 . 1.325(4) ?
    C6 C7 . 1.368(4) ?
    C6 H6 . 0.9300 ?
    C7 H7 . 0.9300 ?
    C8 C9 . 1.372(5) ?
    C8 C14 . 1.392(5) ?
    C8 H8 . 0.9300 ?
    C9 C10 . 1.391(4) ?
    C9 H9 . 0.9300 ?
    C10 C12 . 1.389(4) ?
    C10 C11 . 1.472(4) ?
    C11 O4 . 1.218(4) ?
    C11 O3 . 1.318(4) ?
    C12 C13 . 1.376(4) ?
    C12 H12 . 0.9300 ?
    C13 C14 . 1.390(4) ?
    C13 H13 . 0.9300 ?
    C14 N2 . 1.377(4) ?
    N3 C20 . 1.317(4) ?
    N3 C16 . 1.331(4) ?
    C16 C17 . 1.373(5) ?
    C16 H16 . 0.9300 ?
    C17 C18 . 1.381(4) ?
    C17 H17 . 0.9300 ?
    C18 C19 . 1.378(4) ?
    C18 C21 . 1.487(4) ?
    C19 C20 . 1.380(4) ?
    C19 H19 . 0.9300 ?
    C20 H20 . 0.9300 ?
    C21 C26 . 1.370(4) ?
    C21 C22 . 1.385(4) ?
    C22 C23 . 1.368(4) ?
    C22 H22 . 0.9300 ?
    C23 N4 . 1.327(4) ?
    C23 H23 . 0.9300 ?
    N4 C25 . 1.306(4) ?
    C25 C26 . 1.376(5) ?
    C25 H25 . 0.9300 ?
    C26 H26 . 0.9300 ?
    N5 C32 . 1.304(4) ?
    N5 C28 . 1.310(4) ?
    N5 H27 . 0.8600 ?
    C28 C29 . 1.369(5) ?
    C28 H28 . 0.9300 ?
    C29 C30 . 1.367(4) ?
    C29 H29 . 0.9300 ?
    C30 C31 . 1.377(5) ?
    C30 C30 2_756 1.477(6) ?
    C31 C32 . 1.366(5) ?
    C31 H31 . 0.9300 ?
    C32 H32 . 0.9300 ?
    F3 P . 1.570(3) ?
    F6 P . 1.566(3) ?
    N1 H1A . 0.8600 ?
    N1 H1B . 0.8600 ?
    N2 H2A . 0.8600 ?
    N2 H2B . 0.8600 ?
    O1 H1 . 0.8200 ?
    O3 H3A . 0.8200 ?
    O1W H1W . 0.7910 ?
    O1W H2W . 0.8864 ?
loop_
    _geom_angle_atom_site_label_1
    _geom_angle_atom_site_label_2
    _geom_angle_atom_site_label_3
    _geom_angle_site_symmetry_1
    _geom_angle_site_symmetry_3
    _geom_angle
    _geom_angle_publ_flag
    N1 C1 C2 . . 121.3(3) ?
    N1 C1 C7 . . 120.6(4) ?
    C2 C1 C7 . . 118.0(3) ?
    C3 C2 C1 . . 121.1(3) ?
    C3 C2 H2 . . 119.5 ?
    C1 C2 H2 . . 119.5 ?
    C2 C3 C4 . . 121.2(3) ?
    C2 C3 H3 . . 119.4 ?
    C4 C3 H3 . . 119.4 ?
    C6 C4 C3 . . 117.9(3) ?
    C6 C4 C5 . . 119.7(3) ?
    C3 C4 C5 . . 122.4(3) ?
    O2 C5 O1 . . 121.4(3) ?
    O2 C5 C4 . . 123.7(3) ?
    O1 C5 C4 . . 115.0(3) ?
    C7 C6 C4 . . 121.1(3) ?
    C7 C6 H6 . . 119.5 ?
    C4 C6 H6 . . 119.5 ?
    C6 C7 C1 . . 120.8(3) ?
    C6 C7 H7 . . 119.6 ?
    C1 C7 H7 . . 119.6 ?
    C9 C8 C14 . . 120.9(3) ?
    C9 C8 H8 . . 119.5 ?
    C14 C8 H8 . . 119.5 ?
    C8 C9 C10 . . 120.9(3) ?
    C8 C9 H9 . . 119.5 ?
    C10 C9 H9 . . 119.5 ?
    C12 C10 C9 . . 118.3(3) ?
    C12 C10 C11 . . 122.5(3) ?
    C9 C10 C11 . . 119.2(3) ?
    O4 C11 O3 . . 121.3(3) ?
    O4 C11 C10 . . 124.2(3) ?
    O3 C11 C10 . . 114.5(3) ?
    C13 C12 C10 . . 120.8(3) ?
    C13 C12 H12 . . 119.6 ?
    C10 C12 H12 . . 119.6 ?
    C12 C13 C14 . . 121.0(3) ?
    C12 C13 H13 . . 119.5 ?
    C14 C13 H13 . . 119.5 ?
    N2 C14 C13 . . 121.2(3) ?
    N2 C14 C8 . . 120.7(3) ?
    C13 C14 C8 . . 118.1(3) ?
    C20 N3 C16 . . 116.4(3) ?
    N3 C16 C17 . . 123.5(3) ?
    N3 C16 H16 . . 118.3 ?
    C17 C16 H16 . . 118.3 ?
    C16 C17 C18 . . 120.3(3) ?
    C16 C17 H17 . . 119.9 ?
    C18 C17 H17 . . 119.9 ?
    C19 C18 C17 . . 115.9(3) ?
    C19 C18 C21 . . 121.5(3) ?
    C17 C18 C21 . . 122.6(3) ?
    C18 C19 C20 . . 120.2(3) ?
    C18 C19 H19 . . 119.9 ?
    C20 C19 H19 . . 119.9 ?
    N3 C20 C19 . . 123.7(3) ?
    N3 C20 H20 . . 118.1 ?
    C19 C20 H20 . . 118.2 ?
    C26 C21 C22 . . 115.6(3) ?
    C26 C21 C18 . . 121.4(3) ?
    C22 C21 C18 . . 123.0(3) ?
    C23 C22 C21 . . 120.5(3) ?
    C23 C22 H22 . . 119.7 ?
    C21 C22 H22 . . 119.7 ?
    N4 C23 C22 . . 122.8(3) ?
    N4 C23 H23 . . 118.6 ?
    C22 C23 H23 . . 118.6 ?
    C25 N4 C23 . . 117.1(3) ?
    N4 C25 C26 . . 123.6(3) ?
    N4 C25 H25 . . 118.2 ?
    C26 C25 H25 . . 118.2 ?
    C21 C26 C25 . . 120.4(3) ?
    C21 C26 H26 . . 119.8 ?
    C25 C26 H26 . . 119.8 ?
    C32 N5 C28 . . 119.5(3) ?
    C32 N5 H27 . . 120.3 ?
    C28 N5 H27 . . 120.3 ?
    N5 C28 C29 . . 121.8(3) ?
    N5 C28 H28 . . 119.1 ?
    C29 C28 H28 . . 119.1 ?
    C30 C29 C28 . . 120.5(3) ?
    C30 C29 H29 . . 119.8 ?
    C28 C29 H29 . . 119.8 ?
    C29 C30 C31 . . 115.9(3) ?
    C29 C30 C30 . 2_756 122.2(3) ?
    C31 C30 C30 . 2_756 121.8(4) ?
    C32 C31 C30 . . 120.7(4) ?
    C32 C31 H31 . . 119.6 ?
    C30 C31 H31 . . 119.6 ?
    N5 C32 C31 . . 121.6(4) ?
    N5 C32 H32 . . 119.2 ?
    C31 C32 H32 . . 119.2 ?
    C1 N1 H1A . . 120.0 ?
    C1 N1 H1B . . 120.0 ?
    H1A N1 H1B . . 120.0 ?
    C14 N2 H2A . . 120.0 ?
    C14 N2 H2B . . 120.0 ?
    H2A N2 H2B . . 120.0 ?
    F6 P F3 . . 178.6(2) ?
    H1W O1W H2W . . 115.1 ?
loop_
    _geom_hbond_atom_site_label_D
    _geom_hbond_atom_site_label_H
    _geom_hbond_atom_site_label_A
    _geom_hbond_site_symmetry_A
    _geom_hbond_distance_DH
    _geom_hbond_distance_HA
    _geom_hbond_distance_DA
    _geom_hbond_angle_DHA
    O1W H2W O4 1_455 0.89 1.87 2.751(3) 169.4
    O1W H1W O2 2_566 0.79 2.01 2.799(3) 173.5
    O3 H3A N3 1_654 0.82 1.87 2.686(3) 173.5
    O1 H1 O1W 1_556 0.82 1.80 2.617(3) 172.8
    N1 H1B F3 . 0.86 2.57 3.324(4) 146.7
    N5 H27 N4 . 0.86 1.84 2.700(4) 176.0
data_global
_journal_date_recd_electronic     2008-12-11
_journal_date_accepted     2008-12-25
_journal_name_full     'Acta Crystallographica, Section E'
_journal_year     2009
_journal_volume     65
_journal_issue      2
_journal_page_first     o278
_journal_page_last     o278
_journal_paper_category     QO
_journal_coeditor_code     WN2299
_publ_contact_author_name     'Rong-Hua Zeng'
_publ_contact_author_address
;
School of Chemistry and Environment
South China Normal University
Guangzhou 510006
People's Republic of China
;
_publ_contact_author_email     zrh321@yahoo.com.cn
_publ_contact_author_fax     ?
_publ_contact_author_phone     ?
_publ_section_title
;
Hemi(4,4'-bipyridinium) hexafluoridophosphate bis(4-aminobenzoic acid)
4,4'-bipyridine monohydrate
;
loop_
    _publ_author_name
    _publ_author_footnote
    _publ_author_address
    'Wu, Yi-Yi' .
;
School of Chemistry and Environment
South China Normal University
Guangzhou 510006
People's Republic of China
;
    'Huang, Chun-De' .
;
School of Chemistry and Environment
South China Normal University
Guangzhou 510006
People's Republic of China
;
    'Huang, Jie-Xuan' .
;
School of Chemistry and Environment
South China Normal University
Guangzhou 510006
People's Republic of China
;
    'Zeng, Rong-Hua' .
;
School of Chemistry and Environment
South China Normal University
Guangzhou 510006
People's Republic of China
and
Key Laboratory of Electrochemical Technology on Energy Storage
and Power Generation in Guangdong Universities
Guangzhou 510631
People's Republic of China
;
    'Luo, Yi-Fan' .
;
School of Chemistry and Environment
South China Normal University
Guangzhou 510006
People's Republic of China
;
