# Supplementary material for: Hemi(4,4′-bipyridinium) hexa­fluorido­phosphate bis­(4-amino­benzoic acid) 4,4′-bipyridine monohydrate
Source: Acta Crystallogr Sect E Struct Rep Online. 2009 Jan 10;65(Pt 2):o278. doi: 10.1107/S1600536808043900 (PMC2968380; doi:10.1107/S1600536808043900)
Supplement: Supplementary file 2 [file e-65-0o278-Isup2.hkl]

# 
# h,k,l, Fc-squared, Fo-squared, sigma(Fo-squared) and status flag 
# 
data_I
_shelx_title ' 3 in P-1' 
_shelx_refln_list_code          4 
_shelx_F_calc_maximum      240.02 
_exptl_crystal_F_000       694.00 
_reflns_d_resolution_high  0.7587 
 
loop_ 
 _symmetry_equiv_pos_as_xyz 
 'x, y, z' 
 '-x, -y, -z' 
 
_cell_length_a    10.1032 
_cell_length_b    10.1142 
_cell_length_c    16.8906 
_cell_angle_alpha  92.557 
_cell_angle_beta   98.063 
_cell_angle_gamma 117.346 
 
_shelx_F_squared_multiplier     1.000 
 
loop_ 
 _refln_index_h 
 _refln_index_k 
 _refln_index_l 
 _refln_F_squared_calc 
 _refln_F_squared_meas 
 _refln_F_squared_sigma 
 _refln_observed_status 
   1   0   0        0.13       -1.42      1.85 o 
   2   0   0     4986.45     5000.33     72.30 o 
   3   0   0        0.12        1.29      2.61 o 
   4   0   0     1112.31     1095.97     19.97 o 
   5   0   0       15.11        7.30      2.68 o 
   6   0   0      145.81      144.31      7.21 o 
   7   0   0       62.55       70.64      9.18 o 
   8   0   0        1.45        2.34      3.36 o 
   9   0   0       19.72       18.83      4.91 o 
  10   0   0        0.04        1.42      3.82 o 
  11   0   0       67.86       67.45      8.20 o 
 -12   1   0        1.33        0.93      6.22 o 
 -11   1   0       44.47       45.19      6.27 o 
 -10   1   0        2.14        8.47      4.57 o 
  -9   1   0       59.59       62.49      6.67 o 
  -8   1   0        7.59       10.65      3.75 o 
  -7   1   0      109.95      112.46      7.04 o 
  -6   1   0     1706.25     1699.13     26.39 o 
  -5   1   0      302.96      292.68      8.30 o 
  -4   1   0      793.27      771.35     11.26 o 
  -3   1   0      838.17      840.02     14.59 o 
  -2   1   0     6069.75     5789.16     63.28 o 
  -1   1   0      120.61       99.65      5.06 o 
   0   1   0      732.15      778.81     13.93 o 
   1   1   0     5434.74     5367.16     58.53 o 
   2   1   0      335.55      339.62      6.98 o 
   3   1   0     1556.19     1579.45     25.23 o 
   4   1   0      177.99      182.29      6.54 o 
   5   1   0      709.73      650.31     13.92 o 
   6   1   0      394.56      371.70     11.19 o 
   7   1   0        6.34        4.65      3.49 o 
   8   1   0        0.19       -0.76      3.74 o 
   9   1   0       15.71        7.28      5.34 o 
  10   1   0        9.07        5.83      5.12 o 
  11   1   0        0.28       -4.13      6.03 o 
 -12   2   0        0.01        1.06      8.00 o 
 -11   2   0      129.75      148.79     11.14 o 
 -10   2   0       11.88       12.11      4.66 o 
  -9   2   0       16.50        2.22      4.15 o 
  -8   2   0        8.21        7.48      3.57 o 
  -7   2   0       39.80       38.06      5.04 o 
  -6   2   0      522.14      527.60     12.17 o 
  -5   2   0     1208.91     1116.61     15.62 o 
  -4   2   0     1127.95     1027.31     13.83 o 
  -3   2   0     1806.05     1669.64     27.65 o 
  -2   2   0     6061.56     5496.38     70.89 o 
  -1   2   0      362.64      320.09      8.68 o 
   1   2   0      454.41      467.35      8.00 o 
   2   2   0      177.90      150.22      4.62 o 
   3   2   0        3.11        1.58      1.52 o 
   4   2   0      360.07      407.96     12.00 o 
   5   2   0       19.05        8.42      3.79 o 
   6   2   0       12.58       11.41      4.59 o 
   7   2   0       17.52       23.33      5.55 o 
   8   2   0        1.91        9.43      4.94 o 
   9   2   0       32.61       28.86      7.09 o 
  10   2   0        1.28        1.48      4.66 o 
 -12   3   0       26.21       29.83      6.70 o 
 -11   3   0        1.83        7.87      5.13 o 
 -10   3   0        0.48       -0.87      3.76 o 
  -9   3   0       11.88       10.67      3.87 o 
  -8   3   0       14.15       10.55      3.60 o 
  -7   3   0       87.14       70.87      4.65 o 
  -6   3   0      751.87      758.19     11.62 o 
  -5   3   0      132.15      131.46      7.96 o 
  -4   3   0       11.60        5.78      1.78 o 
  -3   3   0       95.59      110.27      4.93 o 
  -2   3   0     1343.40     1239.76     17.82 o 
  -1   3   0      198.01      149.06     11.76 o 
   0   3   0     9888.74    10127.32    313.33 o 
   1   3   0     1101.94     1077.53     17.65 o 
   2   3   0      204.60      217.77      7.22 o 
   3   3   0      711.57      741.18     18.30 o 
   4   3   0        0.42       -2.96      2.96 o 
   5   3   0       57.77       50.83      6.43 o 
   6   3   0       15.06        9.38      4.66 o 
   7   3   0       34.34       42.88      7.45 o 
   8   3   0        0.83        0.44      4.15 o 
   9   3   0        2.96        6.59      4.56 o 
 -12   4   0        4.89        8.59      5.64 o 
 -11   4   0        3.77       -5.26      5.26 o 
 -10   4   0        8.70        4.13      5.97 o 
  -9   4   0        2.15       -0.38      3.22 o 
  -8   4   0        1.38        3.23      3.04 o 
  -7   4   0       60.02       54.06      4.08 o 
  -6   4   0      111.71      109.51      4.20 o 
  -5   4   0      352.81      344.72      6.92 o 
  -4   4   0      310.29      338.22     10.08 o 
  -3   4   0      103.64       96.93      2.98 o 
  -2   4   0      389.88      372.63     12.45 o 
  -1   4   0      132.55      196.17      9.12 o 
   0   4   0      714.86      734.80     13.21 o 
   1   4   0       63.75       68.90      3.52 o 
   2   4   0      198.78      204.82      6.01 o 
   3   4   0       12.12       14.38      2.97 o 
   4   4   0       13.24       12.66      4.72 o 
   5   4   0       57.57       49.85      6.84 o 
   6   4   0        0.16        0.72      4.43 o 
   7   4   0       14.79        8.28      5.72 o 
   8   4   0        0.96        3.73      5.00 o 
   9   4   0        4.90        6.23      7.37 o 
 -13   5   0        0.53        0.21      5.46 o 
 -12   5   0        3.30        0.47      5.04 o 
 -11   5   0       14.46        9.76      5.07 o 
 -10   5   0       35.53       43.62      6.45 o 
  -9   5   0        0.78        0.62      2.88 o 
  -8   5   0       62.09       49.26      5.16 o 
  -7   5   0       25.63       24.59      2.86 o 
  -6   5   0        0.76       -1.98      1.98 o 
  -5   5   0       23.81       24.98      2.40 o 
  -4   5   0     1312.39     1408.64     15.43 o 
  -3   5   0      122.76      145.55      3.81 o 
  -2   5   0      680.70      675.86     15.02 o 
  -1   5   0       42.26       66.09     15.05 o 
   0   5   0      338.49      385.21      8.21 o 
   1   5   0        1.64        1.80      2.42 o 
   2   5   0        1.78       -0.52      2.48 o 
   3   5   0       32.57       29.07      5.28 o 
   4   5   0        6.07        6.65      4.12 o 
   5   5   0       65.33       63.32     25.34 o 
   6   5   0        1.05        9.20      6.63 o 
   7   5   0       16.62       25.93      8.87 o 
   8   5   0        0.02        7.35      7.77 o 
 -13   6   0        0.92        5.21      6.06 o 
 -12   6   0        1.42       -2.00      4.66 o 
 -11   6   0       13.21       14.17      5.10 o 
 -10   6   0        8.24        0.95      4.77 o 
  -9   6   0        0.39       -2.65      3.35 o 
  -8   6   0      129.55      126.86      5.78 o 
  -7   6   0      140.49      148.08      5.34 o 
  -6   6   0      157.66      164.96      5.20 o 
  -5   6   0       79.26       83.88      3.73 o 
  -4   6   0     1194.47     1230.76     15.29 o 
  -3   6   0      167.91      185.55      9.30 o 
  -2   6   0        8.65       16.72      7.26 o 
  -1   6   0      451.51      471.63     17.10 o 
   0   6   0      218.97      244.89      9.73 o 
   1   6   0      468.27      413.41     11.38 o 
   2   6   0      125.93      136.60      8.46 o 
   3   6   0       60.80       65.09      9.67 o 
   4   6   0       39.71       37.75     12.68 o 
   5   6   0        1.11        5.30      6.52 o 
   6   6   0        2.10        4.89      6.58 o 
   7   6   0        0.65       -0.26      7.57 o 
 -13   7   0        0.04        1.10      5.91 o 
 -12   7   0        0.06        3.20      5.00 o 
 -11   7   0        0.09       -3.42      4.18 o 
 -10   7   0       42.96       44.94      6.09 o 
  -9   7   0       12.76       16.67      3.81 o 
  -8   7   0       34.52       41.72      4.31 o 
  -7   7   0        5.96        3.26      2.67 o 
  -6   7   0       59.17       58.60      4.82 o 
  -5   7   0        2.94       -2.44      2.44 o 
  -4   7   0        0.04        1.93      3.09 o 
  -3   7   0       20.44       25.50      8.14 o 
  -2   7   0      126.52      117.83      7.66 o 
  -1   7   0        0.30       -0.55      2.51 o 
   0   7   0       19.16       18.93      4.26 o 
   1   7   0       70.61       68.54      6.19 o 
   2   7   0       28.10       21.79      7.11 o 
   3   7   0       58.91       69.58     14.56 o 
   4   7   0        0.83        6.55      7.26 o 
   5   7   0        9.71        9.63      8.95 o 
   6   7   0        6.06      -10.67     10.67 o 
 -13   8   0        1.09        1.14     11.16 o 
 -12   8   0       15.78       10.25      8.36 o 
 -11   8   0        4.51        1.83      6.38 o 
 -10   8   0       26.73       23.07      7.90 o 
  -9   8   0        1.28        1.35      3.97 o 
  -8   8   0      107.63       96.42      7.54 o 
  -7   8   0        0.01        1.79      3.00 o 
  -6   8   0        7.69       12.31      3.62 o 
  -5   8   0        2.93        0.40      2.62 o 
  -4   8   0       25.17       19.38      5.01 o 
  -3   8   0      309.32      320.67     25.09 o 
  -2   8   0      660.13      598.43     22.55 o 
  -1   8   0      717.85      765.03     25.76 o 
   0   8   0        0.05        3.71      4.50 o 
   1   8   0      203.07      224.07     24.17 o 
   2   8   0        6.39       10.83     10.29 o 
   3   8   0       35.70       29.12     12.84 o 
   4   8   0        8.49       -0.93      8.87 o 
   5   8   0        5.21       -8.00      8.00 o 
 -12   9   0        4.51        5.44     11.05 o 
 -11   9   0       20.78       27.21     12.25 o 
 -10   9   0       25.59       29.71      6.88 o 
  -9   9   0        0.74       -0.94      6.08 o 
  -8   9   0        0.00        1.49      4.79 o 
  -7   9   0        0.20        4.91      5.67 o 
  -6   9   0        0.65       -4.09      4.09 o 
  -5   9   0        4.75       16.94      7.03 o 
  -4   9   0       29.16       21.64      7.09 o 
  -3   9   0       17.61       29.86      8.39 o 
  -2   9   0      241.72      220.21     21.74 o 
  -1   9   0       10.14       13.42      6.80 o 
   0   9   0       16.93        8.96      6.09 o 
   1   9   0        1.20       20.36     12.19 o 
   2   9   0        0.72       -9.47      9.47 o 
   3   9   0        0.27       13.06     12.84 o 
   4   9   0        0.87        2.07     12.57 o 
 -11  10   0        6.03        0.76      9.31 o 
 -10  10   0        0.76       -6.02      7.35 o 
  -9  10   0        0.71        8.23      7.06 o 
  -8  10   0       15.52       20.62      8.13 o 
  -7  10   0        3.70        2.20      5.04 o 
  -6  10   0       21.27        5.75      6.97 o 
  -5  10   0       21.75       20.47      7.43 o 
  -4  10   0       13.10       16.72     10.01 o 
  -3  10   0       83.41      118.28     13.83 o 
  -2  10   0      224.29      241.00     17.57 o 
  -1  10   0       28.29       36.03      7.92 o 
   0  10   0        1.73       -5.01     10.50 o 
   1  10   0        2.91        3.81     11.92 o 
   2  10   0        0.07       -4.90      9.91 o 
 -11  11   0       15.40       32.28     10.02 o 
 -10  11   0        8.92       -5.55     11.65 o 
  -9  11   0        0.92       13.55     12.19 o 
  -8  11   0       23.98       19.51      8.66 o 
  -7  11   0        0.14        3.77      6.99 o 
  -6  11   0        0.06       15.84     14.53 o 
  -5  11   0       10.22        3.89      9.99 o 
  -4  11   0        3.64       11.13      8.16 o 
  -3  11   0        1.68       11.56     10.26 o 
  -2  11   0       10.36       17.57      7.03 o 
  -1  11   0        5.36       -0.79     13.82 o 
   0  11   0        0.41        7.35     11.81 o 
   1  11   0        7.70       -2.50     12.46 o 
 -10  12   0        2.41        8.16     13.72 o 
  -9  12   0        0.16       -5.17     12.25 o 
  -8  12   0        3.93        7.57     13.12 o 
  -7  12   0        1.14       -3.37     10.40 o 
  -6  12   0        9.29        3.54     10.61 o 
  -5  12   0        0.32       -5.39     11.48 o 
  -4  12   0        0.85        4.46     11.48 o 
  -3  12   0        0.04        3.26      7.90 o 
  -2  12   0        1.61        3.18      8.21 o 
  -1  12   0        3.00       11.86     13.93 o 
  -8  13   0        7.87        6.53     14.10 o 
  -7  13   0        1.48       -0.60     11.81 o 
  -6  13   0        8.84       21.06     13.61 o 
  -5  13   0        0.03        9.03     13.06 o 
  -4  13   0        2.94       -1.80     12.74 o 
   4 -13   1        0.06      -12.03     12.03 o 
   5 -13   1        0.01      -11.21     11.86 o 
   6 -13   1        4.65       20.74     15.67 o 
   7 -13   1        5.00       25.04     15.62 o 
   8 -13   1        1.55       -1.52     12.90 o 
   1 -12   1        0.50       -5.55     12.30 o 
   2 -12   1        3.67        5.09     22.97 o 
   3 -12   1        0.11      -10.12     10.12 o 
   4 -12   1        8.62       31.29     13.82 o 
   5 -12   1        1.27       14.37     13.50 o 
   6 -12   1        1.64       19.70     12.90 o 
   7 -12   1        1.39       22.21     13.39 o 
   8 -12   1        1.20        3.92     10.99 o 
   9 -12   1        6.85        9.52     13.77 o 
  10 -12   1        2.10       16.56     11.48 o 
  -1 -11   1        0.09       10.40     12.84 o 
   0 -11   1        2.31      -10.40     11.76 o 
   1 -11   1        0.54       -7.16      7.16 o 
   2 -11   1       13.92       21.25     13.52 o 
   3 -11   1        0.03       -2.66      6.08 o 
   4 -11   1        1.17       -4.33      6.26 o 
   5 -11   1        1.77       -2.11      6.42 o 
   6 -11   1        3.43        1.06      6.61 o 
   7 -11   1        2.45       -0.18      8.68 o 
   8 -11   1        1.26       -1.15      7.06 o 
   9 -11   1        0.27       12.08     12.95 o 
  10 -11   1        0.26        8.16      8.09 o 
  11 -11   1        1.98        4.29      8.13 o 
  -3 -10   1        2.32      -11.27     12.14 o 
  -2 -10   1       21.41       80.66     19.16 o 
  -1 -10   1        3.53        9.80     11.86 o 
   0 -10   1       26.23       21.99     11.92 o 
   1 -10   1       12.45        9.09      5.98 o 
   2 -10   1      139.03      107.05     18.94 o 
   3 -10   1        1.50       -0.35      5.96 o 
   4 -10   1       12.30       20.95      8.07 o 
   5 -10   1        6.58       16.23      8.19 o 
   6 -10   1        0.70       -0.22      5.11 o 
   7 -10   1        0.12       -4.66      4.66 o 
   8 -10   1        1.25        0.65      5.02 o 
   9 -10   1       31.35       35.76      9.75 o 
  10 -10   1        7.78        4.23      5.53 o 
  11 -10   1        4.76        0.65      9.31 o 
  -4  -9   1        0.91       -9.36      9.69 o 
  -3  -9   1        3.10        9.47     11.86 o 
  -2  -9   1        1.79        4.52     10.78 o 
  -1  -9   1        8.09       -8.60      8.60 o 
   0  -9   1        0.90       15.62      6.09 o 
   1  -9   1       12.60        9.50      6.78 o 
   2  -9   1      434.43      381.84     19.20 o 
   3  -9   1      100.13      118.54     12.70 o 
   4  -9   1        4.29        4.84      5.92 o 
   5  -9   1       13.10       12.68      5.31 o 
   6  -9   1       11.52       12.87      5.49 o 
   7  -9   1       31.03       26.46      5.07 o 
   8  -9   1       14.87       15.58      8.93 o 
   9  -9   1       21.58        6.93      6.42 o 
  10  -9   1        0.14        1.59      5.07 o 
  -5  -8   1        8.59       11.86     12.41 o 
  -4  -8   1        6.44        3.43     11.48 o 
  -3  -8   1        6.51       11.10     10.67 o 
  -2  -8   1        8.45       -1.25     10.12 o 
  -1  -8   1      133.77      134.14     24.52 o 
   0  -8   1       15.86       13.32      6.56 o 
   1  -8   1      612.44      542.34     21.41 o 
   2  -8   1      697.56      646.61     23.77 o 
   3  -8   1       59.70       88.08     17.93 o 
   4  -8   1        1.12       -0.48      4.38 o 
   5  -8   1        1.79        3.65      3.48 o 
   6  -8   1       46.78       43.19      5.56 o 
   7  -8   1       76.69       80.10      5.90 o 
   8  -8   1        0.82        3.81      2.88 o 
   9  -8   1       12.37        6.79      4.47 o 
  10  -8   1        2.58        9.51     10.56 o 
  11  -8   1       17.37       22.52      7.91 o 
  12  -8   1       15.98       16.58      8.29 o 
  -6  -7   1        2.78       -0.54     10.23 o 
  -5  -7   1        0.02       -2.72      9.31 o 
  -4  -7   1       54.27       41.96     14.21 o 
  -3  -7   1      111.38      129.28     12.84 o 
  -2  -7   1       67.42       59.92     12.38 o 
  -1  -7   1       11.79        6.28      3.59 o 
   0  -7   1       19.25       26.77      5.11 o 
   1  -7   1        4.55        7.48      4.56 o 
   2  -7   1        0.11        0.66      3.20 o 
   3  -7   1       45.20       41.77      5.25 o 
   4  -7   1      128.51      126.70      6.14 o 
   5  -7   1      141.56      150.58      6.62 o 
   6  -7   1       12.32       19.26      3.80 o 
   7  -7   1       32.82       36.15      3.54 o 
   8  -7   1       37.81       48.47      5.21 o 
   9  -7   1        0.46       -1.40      2.50 o 
  10  -7   1        0.37       -3.82      3.82 o 
  11  -7   1        0.14       -0.12      4.50 o 
  12  -7   1        1.13        1.85      4.96 o 
  13  -7   1        0.10        1.70      5.71 o 
  -7  -6   1        0.95       -2.07      6.61 o 
  -6  -6   1       10.88        2.04      6.70 o 
  -5  -6   1       85.33       88.49     11.82 o 
  -4  -6   1        7.86       27.09      7.88 o 
  -3  -6   1       63.41       73.46      9.95 o 
  -2  -6   1       92.25       96.46      7.42 o 
  -1  -6   1       82.82       71.77      6.50 o 
   0  -6   1       28.78       19.41      4.17 o 
   1  -6   1      452.79      487.70     13.09 o 
   2  -6   1     1311.45     1327.77     24.75 o 
   3  -6   1      217.63      224.19      6.18 o 
   4  -6   1      151.73      164.56      5.53 o 
   5  -6   1       53.95       71.34      3.97 o 
   6  -6   1      146.87      161.40      5.82 o 
   7  -6   1        0.30       -1.82      2.02 o 
   8  -6   1       19.11       12.90      3.74 o 
   9  -6   1       28.93       34.20      4.08 o 
  10  -6   1        3.23        2.30      5.33 o 
  11  -6   1       13.94        8.80      5.18 o 
  12  -6   1        5.54       -1.61      4.97 o 
  13  -6   1        0.00       -2.43      5.23 o 
  -8  -5   1        0.48       -2.22      6.90 o 
  -7  -5   1        0.27        1.07      6.79 o 
  -6  -5   1        8.11        5.43      7.29 o 
  -5  -5   1        7.42       12.12      5.72 o 
  -4  -5   1      146.48      186.17     10.37 o 
  -3  -5   1       63.57       75.81      7.49 o 
  -2  -5   1       89.91      117.88      5.75 o 
  -1  -5   1       78.83       72.91      4.82 o 
   0  -5   1      288.62      277.90      6.95 o 
   1  -5   1      337.15      375.43     10.75 o 
   2  -5   1      534.67      502.21     16.65 o 
   3  -5   1      155.05      154.91      3.80 o 
   4  -5   1        1.10        2.66      1.34 o 
   5  -5   1        3.84        0.95      1.48 o 
   6  -5   1       41.85       38.23      3.01 o 
   7  -5   1       21.22       24.90      2.84 o 
   8  -5   1        8.23        5.64      2.34 o 
   9  -5   1      127.83      130.20      9.42 o 
  10  -5   1        1.60       -0.31      3.43 o 
  11  -5   1        5.41        0.37      4.16 o 
  12  -5   1        2.06        9.74      5.39 o 
  -9  -4   1        0.00       -6.12      6.12 o 
  -8  -4   1        0.05        4.94      5.39 o 
  -7  -4   1       11.95        3.18      4.87 o 
  -6  -4   1       32.02       34.34     10.47 o 
  -5  -4   1       32.34       14.93      4.93 o 
  -4  -4   1      183.92      202.01     11.56 o 
  -3  -4   1       13.28       11.42      2.89 o 
  -2  -4   1     1237.03     1418.21     21.16 o 
  -1  -4   1        0.95       -0.47      2.50 o 
   0  -4   1       20.08       24.43      2.41 o 
   1  -4   1        4.14       10.18      2.39 o 
   2  -4   1     1423.32     1512.31     16.69 o 
   3  -4   1        9.63       11.77      1.64 o 
   4  -4   1       66.86       66.96      3.29 o 
   5  -4   1       46.03       66.13      3.18 o 
   6  -4   1       58.52       52.87      3.42 o 
   7  -4   1       42.06       38.10      3.06 o 
   8  -4   1       51.58       46.60      4.72 o 
   9  -4   1       18.93       12.06      3.74 o 
  10  -4   1        2.13        0.54      3.45 o 
  11  -4   1       29.32       23.78      5.78 o 
  12  -4   1       10.38       14.40      5.69 o 
 -10  -3   1        0.09       -2.88     10.18 o 
  -9  -3   1        0.16       -4.44      4.44 o 
  -8  -3   1       28.46       20.18      8.14 o 
  -7  -3   1       27.00       27.77      6.01 o 
  -6  -3   1       96.23      104.37      8.58 o 
  -5  -3   1        2.19        3.26      3.72 o 
  -4  -3   1      297.12      326.86     15.53 o 
  -3  -3   1     1235.40     1324.92     19.85 o 
  -2  -3   1      757.37      885.85     14.25 o 
  -1  -3   1        0.04       -1.77      1.77 o 
   0  -3   1     1592.61     1684.54     24.01 o 
   1  -3   1        2.69       12.70      2.00 o 
   2  -3   1     1878.00     1836.01     18.38 o 
   3  -3   1        2.51       -0.30      1.09 o 
   4  -3   1      854.70      820.33     10.92 o 
   5  -3   1        7.78        0.40      1.39 o 
   6  -3   1       37.87       40.89      2.85 o 
   7  -3   1      154.08      146.86      6.14 o 
   8  -3   1        3.87       13.19      3.55 o 
   9  -3   1       56.20       58.69      5.67 o 
  10  -3   1        4.51        4.45      3.58 o 
  11  -3   1        0.01        0.12      3.78 o 
  12  -3   1       17.99        8.53      5.65 o 
 -10  -2   1        0.03       -0.62      4.52 o 
  -9  -2   1        0.40        1.19      5.08 o 
  -8  -2   1       30.96       20.46      5.89 o 
  -7  -2   1       24.07       23.10      7.19 o 
  -6  -2   1       33.80       41.16      5.15 o 
  -5  -2   1       91.98       93.61      6.73 o 
  -4  -2   1       83.60      109.64      4.02 o 
  -3  -2   1     1011.73     1104.61     14.90 o 
  -2  -2   1     1146.13     1145.00     14.50 o 
  -1  -2   1     1811.43     1679.84     29.11 o 
   0  -2   1      350.98      406.52     10.37 o 
   1  -2   1        2.67       15.74      1.88 o 
   2  -2   1      561.20      497.79      9.54 o 
   3  -2   1      427.60      398.94      9.09 o 
   4  -2   1       54.57       61.32      3.23 o 
   5  -2   1      207.81      157.63      5.14 o 
   6  -2   1       55.06       39.76      5.03 o 
   7  -2   1       17.98       16.31      3.92 o 
   8  -2   1      150.41      170.82     10.80 o 
   9  -2   1       29.06       33.61      4.84 o 
  10  -2   1        8.04        5.27      3.63 o 
  11  -2   1       54.37       56.70      6.86 o 
  12  -2   1        2.13       -4.52      4.52 o 
 -11  -1   1        2.90        5.28      5.41 o 
 -10  -1   1        0.85        0.78      5.11 o 
  -9  -1   1        2.53       -1.29      3.89 o 
  -8  -1   1       70.97       75.26      6.98 o 
  -7  -1   1       84.07       79.89      6.65 o 
  -6  -1   1       45.44       52.97      5.61 o 
  -5  -1   1      142.01      129.99      6.71 o 
  -4  -1   1      722.84      702.28     13.35 o 
  -3  -1   1      914.40      974.41     15.34 o 
  -2  -1   1       80.13       62.42      6.77 o 
  -1  -1   1     3283.65     3076.64     68.25 o 
   0  -1   1      610.81      581.98     16.38 o 
   1  -1   1      151.13      131.00      7.40 o 
   2  -1   1      144.89      146.70      4.10 o 
   3  -1   1     1458.06     1467.49     17.24 o 
   4  -1   1     2159.98     2045.87     23.79 o 
   5  -1   1       20.56       28.86      3.27 o 
   6  -1   1      722.61      699.08     15.04 o 
   7  -1   1        3.53       -2.01      3.32 o 
   8  -1   1       90.83      104.21      7.59 o 
   9  -1   1        6.45        6.24      3.59 o 
  10  -1   1       45.69       47.53      6.06 o 
  11  -1   1       11.82       15.27      5.13 o 
 -11   0   1        1.09       -0.96      5.04 o 
 -10   0   1        9.72       11.44      4.72 o 
  -9   0   1        7.64       -2.74      7.83 o 
  -8   0   1        0.01        1.28      3.30 o 
  -7   0   1        2.51       -1.36      3.76 o 
  -6   0   1       68.96       70.74      6.32 o 
  -5   0   1       66.39       84.57      7.88 o 
  -4   0   1       14.94       14.27      2.61 o 
  -3   0   1      437.34      407.56      8.18 o 
  -2   0   1     1549.26     1517.63     22.14 o 
  -1   0   1       44.73       52.41      3.81 o 
   1   0   1       12.34        6.00      1.90 o 
   2   0   1      134.04      138.45      7.81 o 
   3   0   1      189.11      187.01      5.71 o 
   4   0   1     1541.45     1416.75     21.13 o 
   5   0   1      480.69      478.78     11.43 o 
   6   0   1      234.20      221.36      9.78 o 
   7   0   1        0.01        7.76      3.42 o 
   8   0   1        0.00       -0.36      3.16 o 
   9   0   1       10.67       11.74      4.07 o 
  10   0   1       46.95       43.16      6.50 o 
  11   0   1       15.77       11.08      7.35 o 
 -12   1   1        2.93       14.68      6.50 o 
 -11   1   1       10.68        5.86      7.75 o 
 -10   1   1       10.99        9.51      4.55 o 
  -9   1   1       34.38       34.66      6.43 o 
  -8   1   1        7.65        3.96      3.56 o 
  -7   1   1       59.49       57.02     10.16 o 
  -6   1   1       59.93       96.35      6.99 o 
  -5   1   1      162.93      176.53      6.54 o 
  -4   1   1      237.24      210.08      6.24 o 
  -3   1   1     2702.85     2578.81     36.27 o 
  -2   1   1     3005.13     2836.91     45.93 o 
  -1   1   1      251.96      229.51      8.76 o 
   0   1   1     1984.41     1828.38     42.78 o 
   1   1   1     9327.10     9585.42    126.24 o 
   2   1   1       12.54       12.34      2.72 o 
   3   1   1      212.82      170.92      5.78 o 
   4   1   1      272.18      206.76      7.25 o 
   5   1   1      120.26      110.99      6.35 o 
   6   1   1        9.74       14.32      3.68 o 
   7   1   1        0.05        1.93      3.12 o 
   8   1   1        9.11        6.31      4.20 o 
   9   1   1       20.23       22.61      5.65 o 
  10   1   1        8.52        4.29      4.93 o 
 -12   2   1        0.43        3.96      5.36 o 
 -11   2   1        0.02       -0.23      5.16 o 
 -10   2   1       23.98       13.93      5.59 o 
  -9   2   1       14.09       15.15      4.32 o 
  -8   2   1       91.54       83.34     10.78 o 
  -7   2   1        2.46        1.56      2.78 o 
  -6   2   1     3174.25     3062.30     40.04 o 
  -5   2   1      195.14      196.79     11.16 o 
  -4   2   1      317.27      359.40      9.25 o 
  -3   2   1       32.28       32.05      2.93 o 
  -2   2   1     2295.23     2038.66     24.42 o 
  -1   2   1    12439.77    11805.63    180.15 o 
   0   2   1      745.11      822.52     32.03 o 
   1   2   1     4619.93     4507.81     50.44 o 
   2   2   1      390.06      382.53      7.74 o 
   3   2   1       50.62       81.97      5.46 o 
   4   2   1       96.55       96.07      9.90 o 
   5   2   1      778.57      752.50     18.65 o 
   6   2   1       26.81       22.04      4.99 o 
   7   2   1        2.76        1.90      3.55 o 
   8   2   1        0.91        2.81      3.84 o 
   9   2   1        0.02       -3.26      4.37 o 
  10   2   1        5.21        3.51      5.20 o 
 -12   3   1        0.72        4.79      5.02 o 
 -11   3   1        8.75        8.11      5.77 o 
 -10   3   1        8.57       10.47      5.50 o 
  -9   3   1       43.33       50.55      6.81 o 
  -8   3   1       67.84       81.96      7.18 o 
  -7   3   1       57.65       45.76      4.68 o 
  -6   3   1      886.11      972.34     15.11 o 
  -5   3   1     1124.14     1150.18     28.82 o 
  -4   3   1      493.65      482.57     13.28 o 
  -3   3   1        9.49       19.04      2.32 o 
  -2   3   1       31.31       30.14      2.24 o 
  -1   3   1    11007.66    10121.21    182.98 o 
   0   3   1     2833.94     2772.75     36.39 o 
   1   3   1       66.11       64.33      4.06 o 
   2   3   1       62.66       60.90      3.69 o 
   3   3   1      189.40      185.31      6.30 o 
   4   3   1       12.09        9.58      3.80 o 
   5   3   1       93.04       78.93      7.40 o 
   6   3   1       18.63       13.57      4.28 o 
   7   3   1       30.22       26.43      5.28 o 
   8   3   1       11.01       11.72      4.89 o 
   9   3   1        7.40       14.88      5.88 o 
 -13   4   1        0.22       -3.21      9.52 o 
 -12   4   1        0.62       -1.41      5.02 o 
 -11   4   1        9.86        7.94      5.60 o 
 -10   4   1       75.57       83.31     13.25 o 
  -9   4   1        4.17        6.87      4.66 o 
  -8   4   1       29.80       29.07      4.84 o 
  -7   4   1      300.54      319.57      9.84 o 
  -6   4   1      629.58      605.79     10.35 o 
  -5   4   1       17.35       25.32      2.41 o 
  -4   4   1        4.98        6.22      1.74 o 
  -3   4   1     2050.54     2167.81     25.10 o 
  -2   4   1      311.88      333.41     11.07 o 
  -1   4   1     1657.39     1584.67     26.01 o 
   0   4   1     1479.25     1495.74     17.57 o 
   1   4   1      869.35      911.83     11.86 o 
   2   4   1       17.85       15.75      2.61 o 
   3   4   1      124.13      139.69      7.98 o 
   4   4   1        3.12        6.69      4.01 o 
   5   4   1       87.41       93.42      7.13 o 
   6   4   1        1.98       -3.02      3.71 o 
   7   4   1       21.47       20.61      5.26 o 
   8   4   1        0.37        6.38      5.47 o 
   9   4   1        0.60       -6.45      7.06 o 
 -13   5   1        1.27       -3.46      5.03 o 
 -12   5   1        1.45       -2.59      4.37 o 
 -11   5   1        5.91        1.24      4.25 o 
 -10   5   1        7.88        3.08      5.56 o 
  -9   5   1       13.53       18.04      5.29 o 
  -8   5   1        0.00       -2.00      2.00 o 
  -7   5   1      110.98      122.77      5.16 o 
  -6   5   1      151.03      198.65      5.83 o 
  -5   5   1      274.22      269.19      6.32 o 
  -4   5   1     1076.29     1125.05     15.98 o 
  -3   5   1      492.23      507.64      7.49 o 
  -2   5   1        0.26        0.29      2.43 o 
  -1   5   1     3869.05     3725.41     54.19 o 
   0   5   1      682.67      655.74      9.19 o 
   1   5   1      288.56      276.32      8.17 o 
   2   5   1       36.35       40.83      4.38 o 
   3   5   1        3.45       11.89      4.08 o 
   4   5   1       58.06       67.10      7.12 o 
   5   5   1       22.47       28.09      8.13 o 
   6   5   1       60.38       44.85     10.05 o 
   7   5   1       25.16       24.97     11.51 o 
   8   5   1       10.17        8.88      8.06 o 
 -13   6   1        8.22       19.90      6.47 o 
 -12   6   1        0.14        1.77      4.61 o 
 -11   6   1       18.48        5.62      4.73 o 
 -10   6   1        0.05        8.83      4.46 o 
  -9   6   1       24.58        8.89      4.79 o 
  -8   6   1        3.52       10.16      3.10 o 
  -7   6   1       80.08       87.24      6.58 o 
  -6   6   1        0.95        1.97      2.33 o 
  -5   6   1       53.36       71.80      3.73 o 
  -4   6   1        0.10       -1.90      1.90 o 
  -3   6   1       59.05       61.42      5.76 o 
  -2   6   1      858.49      907.45     19.63 o 
  -1   6   1     2148.29     2102.94     35.48 o 
   0   6   1      494.05      507.21     12.53 o 
   1   6   1       39.97       38.20      4.91 o 
   2   6   1      270.84      288.74     15.48 o 
   3   6   1       90.57      107.18     30.97 o 
   4   6   1        7.18       12.57      6.95 o 
   5   6   1        0.49       -5.51      5.51 o 
   6   6   1        3.52       -1.89      6.68 o 
   7   6   1        0.85        8.15     13.06 o 
 -13   7   1        0.17       -0.02      5.42 o 
 -12   7   1        0.28       -4.50      4.50 o 
 -11   7   1        4.97        5.80      4.80 o 
 -10   7   1      116.15      118.51     11.74 o 
  -9   7   1        0.04       -1.46      2.70 o 
  -8   7   1       39.71       47.95      4.83 o 
  -7   7   1      133.89      144.21      7.69 o 
  -6   7   1      136.67      142.62      8.64 o 
  -5   7   1      378.68      357.69      9.50 o 
  -4   7   1      412.29      439.73     13.96 o 
  -3   7   1       34.31       41.47     10.67 o 
  -2   7   1      343.63      346.97     12.23 o 
  -1   7   1       28.86       29.44      5.13 o 
   0   7   1      279.77      265.73      9.79 o 
   1   7   1      308.39      304.79     10.77 o 
   2   7   1       88.35       98.48     11.36 o 
   3   7   1       21.06       21.08      7.96 o 
   4   7   1        8.67       19.51      8.26 o 
   5   7   1        0.66       15.62     15.95 o 
   6   7   1        8.60       20.20      9.29 o 
 -13   8   1        4.87       19.80      9.06 o 
 -12   8   1        1.63        6.15      7.02 o 
 -11   8   1       10.49        9.42      7.20 o 
 -10   8   1       49.20       34.92     13.43 o 
  -9   8   1        0.04       -3.15      4.47 o 
  -8   8   1       15.14       11.07      4.98 o 
  -7   8   1        0.34        2.14      3.53 o 
  -6   8   1       33.35       33.44      5.07 o 
  -5   8   1       53.06       53.44      6.68 o 
  -4   8   1      208.17      189.76     10.39 o 
  -3   8   1       38.05       39.02      5.94 o 
  -2   8   1       63.42       61.39      8.06 o 
  -1   8   1      607.39      572.56     15.03 o 
   0   8   1       67.11       68.87      6.73 o 
   1   8   1       19.45       12.56      6.41 o 
   2   8   1       27.80       44.13     11.43 o 
   3   8   1        6.54       10.78     11.21 o 
   4   8   1        0.00        5.17     10.89 o 
   5   8   1        1.45       11.32     13.39 o 
 -12   9   1        0.32       -6.76      6.87 o 
 -11   9   1        4.04        5.97      7.03 o 
 -10   9   1       30.76       38.90      6.37 o 
  -9   9   1        0.85        4.84      6.29 o 
  -8   9   1       15.16       14.82      5.79 o 
  -7   9   1       12.57       12.78      4.47 o 
  -6   9   1       22.15       10.02      7.73 o 
  -5   9   1        8.19        5.29      5.75 o 
  -4   9   1        9.58       11.09      6.17 o 
  -3   9   1        0.90        1.60      5.31 o 
  -2   9   1       43.05       37.15      8.58 o 
  -1   9   1       26.09       10.34      7.22 o 
   0   9   1        8.72       22.35      8.68 o 
   1   9   1        0.83       -7.51      9.25 o 
   2   9   1        2.06        6.26     11.10 o 
   3   9   1       12.55       21.55     13.61 o 
   4   9   1        0.51      -10.23     10.23 o 
 -11  10   1        0.05        7.29      7.91 o 
 -10  10   1        0.39        6.65      7.09 o 
  -9  10   1       35.14       46.49     18.86 o 
  -8  10   1        1.90        8.82      7.27 o 
  -7  10   1        4.45        7.42      6.65 o 
  -6  10   1       21.50       19.91      7.78 o 
  -5  10   1        0.92        6.76      7.40 o 
  -4  10   1       29.87       31.78     11.37 o 
  -3  10   1        0.01        7.07      6.95 o 
  -2  10   1        0.07       -4.88      4.88 o 
  -1  10   1       52.64       34.10      7.29 o 
   0  10   1        1.14       10.01     11.32 o 
   1  10   1        2.22       -3.05     11.10 o 
   2  10   1       29.91       64.93     18.67 o 
 -11  11   1        1.67       -1.80     13.55 o 
 -10  11   1        0.01        1.03     12.30 o 
  -9  11   1        2.37       10.50     12.57 o 
  -8  11   1       15.30        2.20      7.52 o 
  -7  11   1        5.62       20.94      8.99 o 
  -6  11   1        0.30        6.08      7.17 o 
  -5  11   1        0.67       -0.17      6.39 o 
  -4  11   1        4.89       13.20      8.00 o 
  -3  11   1        7.48        8.00      7.97 o 
  -2  11   1        1.53        8.35      6.41 o 
  -1  11   1        9.30       10.57      8.59 o 
   0  11   1        0.20        8.22     11.76 o 
   1  11   1        0.35        5.33     12.63 o 
 -10  12   1        7.48       -8.11     11.65 o 
  -9  12   1       23.65       35.65     15.35 o 
  -8  12   1       11.08       24.00     14.97 o 
  -7  12   1        0.96        9.36     13.33 o 
  -6  12   1        1.52        9.20     12.25 o 
  -5  12   1       20.38       -0.27     10.45 o 
  -4  12   1        2.92       -6.42     11.05 o 
  -3  12   1        2.06        3.37      8.25 o 
  -2  12   1        0.11       -4.08      8.20 o 
  -1  12   1       26.91        5.33     12.46 o 
  -8  13   1        1.05       13.23     14.91 o 
  -7  13   1        0.86      -11.59     11.59 o 
  -6  13   1        0.02       10.18     12.52 o 
  -5  13   1       17.28       37.23     16.27 o 
  -4  13   1        5.93       -8.04      8.04 o 
   4 -13   2        0.11       -2.94      8.51 o 
   5 -13   2        0.71       -1.57      7.63 o 
   6 -13   2        0.09        2.28      8.73 o 
   7 -13   2        2.27        8.76      9.68 o 
   8 -13   2        4.33       10.03      9.12 o 
   1 -12   2        2.28        2.56     13.28 o 
   2 -12   2        0.77       -2.80      7.78 o 
   3 -12   2        0.37       -4.57     11.32 o 
   4 -12   2        0.00       -4.74     10.45 o 
   5 -12   2        0.46       -8.49     10.23 o 
   6 -12   2        8.92       35.16     15.24 o 
   7 -12   2        2.91        1.96     11.70 o 
   8 -12   2       15.67       21.73      7.49 o 
   9 -12   2        1.24        2.28      8.55 o 
  10 -12   2        1.44        1.61      8.53 o 
  -1 -11   2       20.31       34.07     16.65 o 
   0 -11   2       13.92       12.84     13.17 o 
   1 -11   2        1.77        2.60      5.38 o 
   2 -11   2        3.94        8.46      7.81 o 
   3 -11   2        0.02       -1.63      6.92 o 
   4 -11   2        0.57       10.14      7.38 o 
   5 -11   2        1.79        6.41      7.16 o 
   6 -11   2        0.52       -0.66     11.70 o 
   7 -11   2        0.05       -4.28      5.28 o 
   8 -11   2        8.09       13.09      6.69 o 
   9 -11   2        3.16        7.84      8.52 o 
  10 -11   2        1.14        2.30      8.14 o 
  11 -11   2        0.65       12.29      8.26 o 
  -3 -10   2        2.82       -0.82     11.86 o 
  -2 -10   2        4.07        8.60     12.68 o 
  -1 -10   2       16.10       17.25     12.57 o 
   0 -10   2        7.96       19.94     11.29 o 
   1 -10   2        3.40        4.20     10.86 o 
   2 -10   2        5.20       16.93      7.77 o 
   3 -10   2       55.36       53.27     16.52 o 
   4 -10   2        1.68        6.34      6.00 o 
   5 -10   2        1.58       -5.71      5.71 o 
   6 -10   2       24.98       15.81      6.77 o 
   7 -10   2        0.02        2.27      4.49 o 
   8 -10   2        9.80       10.82      4.84 o 
   9 -10   2        0.00        1.56      4.46 o 
  10 -10   2        0.63        0.45      5.36 o 
  11 -10   2        0.00       -0.22      9.36 o 
  -4  -9   2        1.62       -2.07     10.45 o 
  -3  -9   2        0.50        3.48     10.67 o 
  -2  -9   2       10.83        8.87     11.86 o 
  -1  -9   2        7.79       -7.29      8.38 o 
   0  -9   2       42.29       41.87      9.06 o 
   1  -9   2      138.69      137.44     13.12 o 
   2  -9   2       13.17       11.83     11.59 o 
   3  -9   2       18.10       23.07      7.22 o 
   4  -9   2        2.10       -2.04      5.11 o 
   5  -9   2       69.84       47.10      7.33 o 
   6  -9   2       15.76       18.90      4.94 o 
   7  -9   2       76.69       70.47      7.13 o 
   8  -9   2       13.80        9.24      6.19 o 
   9  -9   2       19.71       18.06      5.05 o 
  10  -9   2        0.64       -1.20      5.04 o 
  -5  -8   2       14.56       20.95     14.42 o 
  -4  -8   2        0.40       -5.06      8.16 o 
  -3  -8   2        2.58        9.09     10.94 o 
  -2  -8   2        2.01       -4.41      9.03 o 
  -1  -8   2      116.79      125.03     12.92 o 
   0  -8   2      196.92      188.92     13.57 o 
   1  -8   2       41.47       44.08      8.21 o 
   2  -8   2        3.57        6.77      5.83 o 
   3  -8   2      838.70      874.25     28.32 o 
   4  -8   2        2.79        2.54      4.27 o 
   5  -8   2       29.39       20.01      7.13 o 
   6  -8   2        0.62       -1.44      4.41 o 
   7  -8   2        3.07        0.28      3.62 o 
   8  -8   2       18.70       18.11      4.10 o 
   9  -8   2        1.23        2.09      3.13 o 
  10  -8   2       11.73       19.43     10.67 o 
  11  -8   2        1.78       -3.99      6.18 o 
  12  -8   2        9.33        5.95      6.35 o 
  -6  -7   2        3.62        5.71     11.16 o 
  -5  -7   2        0.52       -4.25      9.36 o 
  -4  -7   2      105.61      115.11     20.41 o 
  -3  -7   2       16.03       24.33     11.86 o 
  -2  -7   2       30.57       14.64     10.23 o 
  -1  -7   2        0.03       -1.38      4.28 o 
   0  -7   2      169.77      156.27     19.02 o 
   1  -7   2      775.69      712.42     23.29 o 
   2  -7   2       47.91       46.90     12.90 o 
   3  -7   2      207.63      197.97     11.91 o 
   4  -7   2      199.43      227.55      7.68 o 
   5  -7   2      412.64      415.06     10.24 o 
   6  -7   2      102.14      110.00      5.99 o 
   7  -7   2      113.27      137.55      9.12 o 
   8  -7   2        3.44        3.38      2.33 o 
   9  -7   2       10.12        7.85      2.63 o 
  10  -7   2        1.27        0.96      3.69 o 
  11  -7   2        0.13        0.45      4.16 o 
  12  -7   2        3.83        1.55      5.21 o 
  -7  -6   2        7.67       -1.52      9.69 o 
  -6  -6   2        0.20        4.79      6.90 o 
  -5  -6   2      135.90      137.87     13.85 o 
  -4  -6   2       24.38       27.53      7.81 o 
  -3  -6   2       20.12       26.14      7.20 o 
  -2  -6   2       19.07       38.93      5.83 o 
  -1  -6   2      330.82      288.35     10.57 o 
   0  -6   2        4.92       -0.29      3.16 o 
   1  -6   2      431.70      451.02     12.38 o 
   2  -6   2      129.85      118.99      5.23 o 
   3  -6   2      103.47      109.63      5.28 o 
   4  -6   2       22.81       26.60      2.40 o 
   5  -6   2       35.35       44.68      3.25 o 
   6  -6   2      198.99      212.21      5.50 o 
   7  -6   2       19.58       15.06      2.51 o 
   8  -6   2      209.96      237.39      6.29 o 
   9  -6   2        1.07        0.52      2.82 o 
  10  -6   2        7.77        6.68      4.53 o 
  11  -6   2        0.05        0.25      4.25 o 
  12  -6   2        0.41       -4.39      4.39 o 
  -8  -5   2        1.43        5.85      7.87 o 
  -7  -5   2        4.90       -4.65      6.31 o 
  -6  -5   2       15.17        2.86     10.61 o 
  -5  -5   2        4.03        1.56      4.34 o 
  -4  -5   2       14.63       10.64      4.33 o 
  -3  -5   2       11.39        6.45      4.12 o 
  -2  -5   2        0.24        1.12      2.29 o 
  -1  -5   2       71.01       70.35      4.34 o 
   0  -5   2       27.56       24.50      2.77 o 
   1  -5   2       56.21       57.47      3.31 o 
   2  -5   2      254.50      264.20      7.18 o 
   3  -5   2      914.83      916.88     11.74 o 
   4  -5   2        4.38        2.52      1.54 o 
   5  -5   2      459.57      410.82     10.76 o 
   6  -5   2       60.49       67.74      3.36 o 
   7  -5   2        5.55        5.92      2.06 o 
   8  -5   2       32.55       37.62      4.09 o 
   9  -5   2        0.39        1.88      3.14 o 
  10  -5   2        1.02        1.59      3.54 o 
  11  -5   2        2.67        6.31      4.55 o 
  12  -5   2        0.07        8.46      5.54 o 
  -9  -4   2        3.48        0.55      6.33 o 
  -8  -4   2       20.22       14.12      6.15 o 
  -7  -4   2       27.70       27.91     10.04 o 
  -6  -4   2       21.81       37.72      6.51 o 
  -5  -4   2       58.01       53.45      6.48 o 
  -4  -4   2       82.74       99.70     11.74 o 
  -3  -4   2       11.04       11.16      2.97 o 
  -2  -4   2       10.70        8.55      2.33 o 
  -1  -4   2       29.15       30.76      2.98 o 
   0  -4   2      173.35      186.07      5.88 o 
   1  -4   2      507.03      583.42      9.10 o 
   2  -4   2      424.98      415.67      6.82 o 
   3  -4   2       81.86       97.38      3.16 o 
   4  -4   2       79.19       90.72      3.40 o 
   5  -4   2        7.26        6.28      1.63 o 
   6  -4   2       18.26       15.80      2.21 o 
   7  -4   2      266.02      262.17      6.16 o 
   8  -4   2      584.46      587.45     13.18 o 
   9  -4   2        2.53       -2.34      2.84 o 
  10  -4   2        0.59        2.08      3.43 o 
  11  -4   2        6.80        3.43      4.23 o 
  12  -4   2        0.00       -0.75      5.32 o 
 -10  -3   2        2.68        7.53      6.18 o 
  -9  -3   2       10.38        5.25      5.52 o 
  -8  -3   2       13.25       14.31      5.47 o 
  -7  -3   2        2.55        1.81      4.22 o 
  -6  -3   2        5.59       14.87      4.85 o 
  -5  -3   2       62.09       52.61      6.36 o 
  -4  -3   2       18.88       18.46      4.22 o 
  -3  -3   2      544.22      579.59     11.46 o 
  -2  -3   2      227.46      236.10      6.52 o 
  -1  -3   2      680.12      814.75     14.43 o 
   0  -3   2      369.43      429.37      7.77 o 
   1  -3   2      258.69      206.21      5.31 o 
   2  -3   2        0.38       -1.00      1.14 o 
   3  -3   2        4.17        2.94      1.30 o 
   4  -3   2      236.66      244.41      4.73 o 
   5  -3   2      323.53      255.03      7.08 o 
   6  -3   2       52.17       40.47      2.81 o 
   7  -3   2      166.71      162.33      7.07 o 
   8  -3   2      137.28      136.87      7.37 o 
   9  -3   2        2.76       -1.76      3.06 o 
  10  -3   2        0.26        0.73      3.54 o 
  11  -3   2        5.79        4.85      4.01 o 
  12  -3   2        1.07        5.06      5.81 o 
 -10  -2   2        1.87        3.67      5.79 o 
  -9  -2   2        5.36        7.58      4.96 o 
  -8  -2   2       36.95       37.28      5.83 o 
  -7  -2   2        1.45        4.47      3.47 o 
  -6  -2   2       26.15       25.01      4.41 o 
  -5  -2   2      370.07      402.70     11.06 o 
  -4  -2   2        7.33        4.14      2.24 o 
  -3  -2   2      147.20      126.69      5.35 o 
  -2  -2   2        0.57       -3.22      3.22 o 
  -1  -2   2       52.72       35.29      2.73 o 
   0  -2   2      523.18      532.45     13.47 o 
   1  -2   2     9346.75     8945.18    112.65 o 
   2  -2   2       16.27       23.37      1.74 o 
   3  -2   2      763.32      813.65     11.28 o 
   4  -2   2      142.78      133.49      4.09 o 
   5  -2   2      264.57      237.09      5.84 o 
   6  -2   2       82.84       80.86      4.13 o 
   7  -2   2      244.18      252.70      8.47 o 
   8  -2   2      128.14      123.51      7.19 o 
   9  -2   2        6.05        6.72      3.53 o 
  10  -2   2        7.72       10.99      4.34 o 
  11  -2   2       10.09       10.20      4.76 o 
  12  -2   2        1.73        3.74      4.78 o 
 -11  -1   2        0.45        4.34     13.61 o 
 -10  -1   2        3.03        1.52      4.39 o 
  -9  -1   2       98.27       80.51      7.84 o 
  -8  -1   2      202.58      189.06      9.72 o 
  -7  -1   2       33.39       30.81      4.89 o 
  -6  -1   2       51.03       59.34      6.61 o 
  -5  -1   2      328.46      353.09     11.69 o 
  -4  -1   2       57.37       51.99      5.00 o 
  -3  -1   2      235.57      243.52     11.19 o 
  -2  -1   2        7.62        7.03      2.20 o 
  -1  -1   2     3749.98     3539.36     78.65 o 
   0  -1   2      160.65      148.61      6.61 o 
   1  -1   2     4762.01     4561.94     69.68 o 
   2  -1   2        6.47        7.61      1.74 o 
   3  -1   2      304.50      280.71      5.29 o 
   4  -1   2      615.98      571.67      8.75 o 
   5  -1   2      420.57      340.44     12.37 o 
   6  -1   2      429.87      447.84     12.22 o 
   7  -1   2      152.62      151.73      9.31 o 
   8  -1   2       15.38       12.19      3.61 o 
   9  -1   2        0.13        1.60      3.50 o 
  10  -1   2        0.09       -3.57      3.57 o 
  11  -1   2        5.20       -5.25      5.25 o 
 -11   0   2        0.84       -4.38      5.51 o 
 -10   0   2        3.38       -1.91      4.19 o 
  -9   0   2       72.48       78.21      7.53 o 
  -8   0   2       86.95       96.01      7.35 o 
  -7   0   2      133.94      140.67     10.11 o 
  -6   0   2       73.97       77.18      5.58 o 
  -5   0   2     1086.24     1007.22     17.37 o 
  -4   0   2        1.67       -0.45      1.97 o 
  -3   0   2     1087.54      960.21     19.80 o 
  -2   0   2     4375.26     4090.43     65.12 o 
  -1   0   2     1690.87     1462.10     35.05 o 
   0   0   2      871.86      809.91     20.36 o 
   1   0   2     5688.58     5254.43     65.69 o 
   2   0   2     4205.49     3926.95     44.82 o 
   3   0   2      349.37      323.61      6.91 o 
   4   0   2      550.20      480.57      9.57 o 
   5   0   2     1009.00     1080.86     17.08 o 
   6   0   2       14.58       14.68      3.44 o 
   7   0   2       13.31       12.77      3.59 o 
   8   0   2       10.07        9.61      3.51 o 
   9   0   2       28.45       22.86      5.84 o 
  10   0   2       51.74       43.81      6.81 o 
  11   0   2        0.17        3.96      6.01 o 
 -12   1   2        2.55        2.78      6.19 o 
 -11   1   2       12.40        8.75      6.19 o 
 -10   1   2       67.10       55.14      9.85 o 
  -9   1   2      159.13      167.26      9.54 o 
  -8   1   2       30.97       41.60      5.29 o 
  -7   1   2      230.09      251.99     14.69 o 
  -6   1   2      467.59      435.61     10.99 o 
  -5   1   2     1790.00     1808.02     31.14 o 
  -4   1   2      414.89      462.42     20.71 o 
  -3   1   2      424.75      439.13     26.10 o 
  -2   1   2        8.10        8.46      2.67 o 
   0   1   2     3839.74     3691.76     82.73 o 
   1   1   2     5294.66     5023.98     63.65 o 
   2   1   2      712.19      641.40     10.89 o 
   3   1   2      489.46      451.73     11.99 o 
   4   1   2     1689.10     1535.85     23.23 o 
   5   1   2      343.61      372.73     12.58 o 
   6   1   2      120.81      110.66      7.13 o 
   7   1   2        7.76        5.50      3.69 o 
   8   1   2        0.60        0.91      3.73 o 
   9   1   2        0.44       -1.24      4.13 o 
  10   1   2        2.94        7.23      5.43 o 
 -12   2   2        1.27       -1.49      5.80 o 
 -11   2   2        9.64        0.90      5.13 o 
 -10   2   2       45.80       42.00      7.43 o 
  -9   2   2       11.72       12.77      4.03 o 
  -8   2   2       23.30       18.21      4.05 o 
  -7   2   2       13.91        6.14      2.93 o 
  -6   2   2        0.24       -1.68      1.68 o 
  -5   2   2      616.20      607.92     11.75 o 
  -4   2   2      107.83      139.65      7.63 o 
  -3   2   2       88.83       79.10      4.68 o 
  -2   2   2     8610.15     8046.97     90.95 o 
  -1   2   2        9.93        8.23      1.83 o 
   0   2   2      189.99      195.00      5.29 o 
   1   2   2     1542.54     1471.71     30.13 o 
   2   2   2       47.38       54.86      4.75 o 
   3   2   2        2.16        0.14      2.81 o 
   4   2   2      391.90      513.63     14.18 o 
   5   2   2       74.89       83.45      6.23 o 
   6   2   2        4.27        6.11      3.57 o 
   7   2   2        4.20        4.47      4.05 o 
   8   2   2        2.96        3.99      4.11 o 
   9   2   2       14.77       11.79      6.97 o 
  10   2   2       19.91       19.25      6.31 o 
 -12   3   2        3.29       -5.78      5.78 o 
 -11   3   2        6.79        4.20      5.65 o 
 -10   3   2       58.00       65.94      9.69 o 
  -9   3   2       15.35       12.60      4.97 o 
  -8   3   2       55.48       49.59      7.31 o 
  -7   3   2      661.68      739.09     20.17 o 
  -6   3   2       96.73       64.59      4.04 o 
  -5   3   2      201.69      206.43      7.34 o 
  -4   3   2      504.14      519.59      9.80 o 
  -3   3   2       36.87       43.73      3.20 o 
  -2   3   2      597.52      528.14     10.24 o 
  -1   3   2        2.55       -1.00      2.50 o 
   0   3   2      411.01      444.30      7.00 o 
   1   3   2     1226.15     1292.38     16.14 o 
   2   3   2      233.32      216.70      9.53 o 
   3   3   2        0.39        1.08      2.36 o 
   4   3   2      249.92      252.75      8.91 o 
   5   3   2       11.50        8.16      3.77 o 
   6   3   2        5.69        9.69      3.97 o 
   7   3   2        0.33        2.57      4.01 o 
   8   3   2        0.43        1.77      4.37 o 
   9   3   2        0.93       -0.50      4.83 o 
 -13   4   2        1.67        2.07      5.70 o 
 -12   4   2        1.44        7.20      6.21 o 
 -11   4   2       11.60        1.89      5.23 o 
 -10   4   2        0.00       -2.33      4.85 o 
  -9   4   2       45.81       41.50      6.57 o 
  -8   4   2       31.81       37.32      5.89 o 
  -7   4   2      368.94      386.92      8.24 o 
  -6   4   2        0.80        3.46      2.76 o 
  -5   4   2     1179.40     1234.47     15.43 o 
  -4   4   2      167.59      184.79      5.39 o 
  -3   4   2       21.17       29.77      2.53 o 
  -2   4   2       99.34      115.26      6.89 o 
  -1   4   2      427.39      383.62     10.39 o 
   0   4   2       64.36       50.15      2.48 o 
   1   4   2     1478.84     1441.09     16.83 o 
   2   4   2       15.23       14.60      2.40 o 
   3   4   2      179.26      220.22     20.34 o 
   4   4   2      110.88      134.39      7.49 o 
   5   4   2        3.79        8.37      3.99 o 
   6   4   2       22.51       17.46      5.14 o 
   7   4   2       20.01       19.80      5.54 o 
   8   4   2        0.05        4.87      7.26 o 
 -13   5   2        1.05       -4.14      5.13 o 
 -12   5   2        3.59       12.13      6.34 o 
 -11   5   2        6.88        0.70      8.49 o 
 -10   5   2       17.06       26.75      7.15 o 
  -9   5   2       51.03       48.40     10.48 o 
  -8   5   2        2.36        3.20      3.59 o 
  -7   5   2       36.10       43.99      3.50 o 
  -6   5   2      100.58      127.36      4.83 o 
  -5   5   2      360.57      368.64      7.36 o 
  -4   5   2      287.12      303.42      6.35 o 
  -3   5   2      821.96      811.25     15.53 o 
  -2   5   2      318.63      377.71     11.11 o 
  -1   5   2      416.71      429.08     15.11 o 
   0   5   2      489.42      504.72      7.95 o 
   1   5   2      837.76      833.83     12.00 o 
   2   5   2        6.96        1.92      2.80 o 
   3   5   2        1.56        1.59      3.69 o 
   4   5   2      275.61      242.43     15.43 o 
   5   5   2        5.52       -9.67     13.03 o 
   6   5   2        0.11        0.69      6.99 o 
   7   5   2        3.41        4.19     11.13 o 
   8   5   2        1.67       -2.09     10.07 o 
 -13   6   2        4.38       -4.07      5.23 o 
 -12   6   2        0.31       -1.07      4.45 o 
 -11   6   2        2.27       10.66      5.41 o 
 -10   6   2        0.04       -1.82      4.51 o 
  -9   6   2       13.95       12.11      4.99 o 
  -8   6   2        0.59        0.33      3.36 o 
  -7   6   2        1.25        2.15      2.64 o 
  -6   6   2      351.15      358.87      7.95 o 
  -5   6   2       18.53       28.16      3.03 o 
  -4   6   2       10.54       14.02      3.98 o 
  -3   6   2        4.33        8.70      3.55 o 
  -2   6   2      657.27      685.61     20.51 o 
  -1   6   2        0.47        4.50      3.75 o 
   0   6   2        9.61        4.97      3.27 o 
   1   6   2       28.06       24.98      5.86 o 
   2   6   2      140.07      166.27     12.98 o 
   3   6   2      103.96       86.54     13.23 o 
   4   6   2       19.41       16.59     12.98 o 
   5   6   2       10.46       -2.14      6.28 o 
   6   6   2       42.57       44.64     14.34 o 
   7   6   2        3.76       11.23      8.23 o 
 -13   7   2        1.39        4.48      5.57 o 
 -12   7   2        0.07        7.07      5.36 o 
 -11   7   2       72.24       77.79     13.18 o 
 -10   7   2      118.48      119.68     15.64 o 
  -9   7   2      152.12      192.44      9.71 o 
  -8   7   2        7.71        5.85      4.54 o 
  -7   7   2       35.65       48.66      5.67 o 
  -6   7   2        4.13        3.22      2.84 o 
  -5   7   2       76.93       92.21      6.61 o 
  -4   7   2      118.11      118.79      8.32 o 
  -3   7   2      238.16      252.09     10.80 o 
  -2   7   2      326.87      321.60     11.93 o 
  -1   7   2       50.13       58.80      5.75 o 
   0   7   2     1366.89     1302.06     23.65 o 
   1   7   2      479.56      493.60     13.67 o 
   2   7   2       21.22       15.72      7.27 o 
   3   7   2       37.94       44.41      9.58 o 
   4   7   2       65.91       55.83     11.40 o 
   5   7   2        0.00       -3.52      7.00 o 
   6   7   2        0.68       -6.36      6.36 o 
 -13   8   2        0.24       -1.60      7.88 o 
 -12   8   2        0.09        5.88      8.06 o 
 -11   8   2       20.24       26.26      8.83 o 
 -10   8   2       10.07       12.00      4.88 o 
  -9   8   2        0.55       -1.08      4.73 o 
  -8   8   2       56.08       75.20      8.29 o 
  -7   8   2        0.01       -3.30      3.30 o 
  -6   8   2      297.81      286.91     16.09 o 
  -5   8   2       33.02       40.58      6.10 o 
  -4   8   2      109.79       99.54      8.34 o 
  -3   8   2        1.70        4.57      4.09 o 
  -2   8   2      239.38      239.27     11.42 o 
  -1   8   2      322.49      323.04     11.44 o 
   0   8   2      170.81      187.75      9.55 o 
   1   8   2        5.08        7.90     10.72 o 
   2   8   2       55.39       62.87     10.85 o 
   3   8   2        0.90       12.83      7.83 o 
   4   8   2       49.24       59.91     19.10 o 
   5   8   2        0.37       -9.25      9.25 o 
 -12   9   2        0.63       19.07      8.93 o 
 -11   9   2      122.72      140.51     14.91 o 
 -10   9   2       81.40       78.91      9.93 o 
  -9   9   2       41.46       67.10      8.79 o 
  -8   9   2        4.56       -2.40      5.09 o 
  -7   9   2       36.83       37.62      7.89 o 
  -6   9   2       35.53       33.17      6.34 o 
  -5   9   2        9.19       10.24      4.63 o 
  -4   9   2        0.12        2.12      4.06 o 
  -3   9   2       24.88       23.03      5.68 o 
  -2   9   2       49.86       61.28      6.64 o 
  -1   9   2       40.84       37.59      6.87 o 
   0   9   2      249.26      201.56     43.73 o 
   1   9   2       31.11       41.69     14.48 o 
   2   9   2        0.15        8.98     11.37 o 
   3   9   2        2.19        8.33     11.21 o 
   4   9   2        0.28       14.97     12.19 o 
 -11  10   2       15.63       20.17      9.33 o 
 -10  10   2        0.00       -0.27      6.39 o 
  -9  10   2        3.58       -3.60      6.82 o 
  -8  10   2       15.28        8.69      7.18 o 
  -7  10   2        5.02        2.19      9.28 o 
  -6  10   2        6.81       -2.47      6.09 o 
  -5  10   2       50.00       50.51     10.03 o 
  -4  10   2        2.52        6.45     14.04 o 
  -3  10   2        3.07       15.59      7.76 o 
  -2  10   2       52.78       44.23      7.79 o 
  -1  10   2       60.14       55.81      8.52 o 
   0  10   2        1.28        1.58     10.18 o 
   1  10   2       17.95        3.70     11.32 o 
   2  10   2       15.28        8.82     12.41 o 
 -11  11   2       10.41       -8.44     13.17 o 
 -10  11   2        4.91        1.47     12.35 o 
  -9  11   2        0.29        9.36     13.44 o 
  -8  11   2        1.86       -1.64      6.84 o 
  -7  11   2       23.86       19.70      8.57 o 
  -6  11   2       13.98        5.71      7.40 o 
  -5  11   2       10.09        7.47      6.92 o 
  -4  11   2       10.25       -3.62     14.48 o 
  -3  11   2        0.69        3.21      6.04 o 
  -2  11   2        5.73        1.51      9.29 o 
  -1  11   2       41.55       52.44     11.32 o 
   0  11   2        0.01       10.01     11.76 o 
   1  11   2        3.68        2.99     13.50 o 
 -10  12   2        0.04       -0.05     12.95 o 
  -9  12   2        0.02        5.22     12.95 o 
  -8  12   2        0.13        2.18     13.01 o 
  -7  12   2        2.84        1.90     10.56 o 
  -6  12   2        3.29       -6.91     11.10 o 
  -5  12   2        3.33       17.25     12.90 o 
  -4  12   2        3.53       -2.13      8.34 o 
  -3  12   2       14.45       25.52     10.12 o 
  -2  12   2        9.33        1.11      8.38 o 
  -8  13   2        0.12        8.33     14.10 o 
  -7  13   2        2.27        3.43     13.33 o 
  -6  13   2        0.93       -2.72     11.16 o 
  -5  13   2        8.77       -0.65     13.66 o 
   4 -13   3       12.35       11.74      9.28 o 
   5 -13   3        2.11        1.97      8.88 o 
   6 -13   3        0.17        5.69     11.97 o 
   7 -13   3        4.67       -2.28      7.97 o 
   8 -13   3        0.94       -1.39      7.83 o 
   1 -12   3        2.66      -12.52     12.52 o 
   2 -12   3        6.74        1.05      8.45 o 
   3 -12   3        0.14      -10.53     10.53 o 
   4 -12   3        6.11       15.56      8.53 o 
   5 -12   3        5.27       -1.85      7.97 o 
   6 -12   3        0.19        5.56      7.78 o 
   7 -12   3        1.04        7.20     14.34 o 
   8 -12   3        6.50       -5.84      5.84 o 
   9 -12   3        0.22       -6.98      6.98 o 
  10 -12   3        6.34       -3.53      8.68 o 
  -1 -11   3        1.44       11.32     14.10 o 
   0 -11   3        3.57       -7.89     11.37 o 
   1 -11   3        0.65       11.09      6.42 o 
   2 -11   3        2.33       -7.04      7.04 o 
   3 -11   3       13.02       10.45      6.22 o 
   4 -11   3       87.89       81.17     10.95 o 
   5 -11   3        3.75        5.92      7.58 o 
   6 -11   3       11.38        5.44      5.40 o 
   7 -11   3       32.33       29.76      6.44 o 
   8 -11   3        0.02        3.48      4.41 o 
   9 -11   3        2.52       11.14      6.66 o 
  10 -11   3        1.29        0.58      8.25 o 
  11 -11   3        0.52        4.79      8.34 o 
  -3 -10   3        8.80       40.28     16.22 o 
  -2 -10   3        0.35       12.14     13.23 o 
  -1 -10   3        7.50       12.30     13.12 o 
   0 -10   3        7.25       31.17      9.63 o 
   1 -10   3        4.72       -4.80      4.80 o 
   2 -10   3       14.16       22.58      6.57 o 
   3 -10   3       39.10       26.31     15.24 o 
   4 -10   3      145.83      121.10     25.01 o 
   5 -10   3       16.06       14.69      6.25 o 
   6 -10   3        0.29        0.52      4.28 o 
   7 -10   3       14.88       10.17      4.38 o 
   8 -10   3        3.13        1.64      3.84 o 
   9 -10   3        2.19       -1.25      4.65 o 
  10 -10   3       10.64       15.85      6.77 o 
  -4  -9   3        0.14       -2.39     11.59 o 
  -3  -9   3        0.85       -4.79      9.85 o 
  -2  -9   3       12.72        0.33     11.10 o 
  -1  -9   3        0.88       -4.52      9.52 o 
   0  -9   3        0.09       -3.11      5.12 o 
   1  -9   3      217.80      203.86     12.48 o 
   2  -9   3       10.31       22.32     19.78 o 
   3  -9   3      216.41      213.75     15.66 o 
   4  -9   3      293.27      270.58     14.07 o 
   5  -9   3       13.75       21.23      5.77 o 
   6  -9   3        3.32        2.32      3.79 o 
   7  -9   3       88.47      100.59      9.95 o 
   8  -9   3        2.92        0.67      4.37 o 
   9  -9   3        4.34        3.18      3.76 o 
  10  -9   3        0.15        0.28      5.44 o 
  -5  -8   3        0.22       -0.22     11.81 o 
  -4  -8   3       22.04       26.07     13.44 o 
  -3  -8   3        9.05        0.49     10.01 o 
  -2  -8   3       34.95        4.03     10.45 o 
  -1  -8   3        6.80        4.51      4.38 o 
   0  -8   3        5.76        5.79      5.53 o 
   1  -8   3        8.48       13.80      6.28 o 
   2  -8   3        1.27        1.10      5.45 o 
   3  -8   3        5.57       10.91      5.38 o 
   4  -8   3        3.19        5.36      4.73 o 
   5  -8   3        2.11       -1.29      3.72 o 
   6  -8   3       77.27       75.33      6.11 o 
   7  -8   3      150.62      150.35      7.87 o 
   8  -8   3       28.75       19.36      4.14 o 
   9  -8   3       30.82       37.60      5.02 o 
  10  -8   3        7.22        4.30      5.54 o 
  11  -8   3        4.26        8.33     10.89 o 
  12  -8   3        2.16        2.63      7.35 o 
  -6  -7   3        0.43        4.46     10.89 o 
  -5  -7   3        9.97        4.90     10.67 o 
  -4  -7   3        2.86        7.29     10.18 o 
  -3  -7   3       22.41        1.47      9.42 o 
  -2  -7   3       17.83       16.82     10.89 o 
  -1  -7   3       25.57       18.93      4.86 o 
   0  -7   3        1.52        0.65      4.48 o 
   1  -7   3      862.46      820.65     25.66 o 
   2  -7   3      107.07      110.56      8.75 o 
   3  -7   3      171.23      171.61     10.05 o 
   4  -7   3        0.44       -0.78      3.20 o 
   5  -7   3       45.49       53.17      5.48 o 
   6  -7   3      377.91      367.61      7.52 o 
   7  -7   3      141.82      166.96      5.73 o 
   8  -7   3        0.30       -1.98      2.13 o 
   9  -7   3        0.18       -1.15      2.41 o 
  10  -7   3        0.00       -1.36      2.93 o 
  11  -7   3        2.64        7.56      4.98 o 
  12  -7   3        1.57       -0.04      4.83 o 
  -7  -6   3        3.34       11.37     10.18 o 
  -6  -6   3        5.53       -1.47      8.44 o 
  -5  -6   3       20.32       16.27     11.10 o 
  -4  -6   3        1.54       -2.59      5.74 o 
  -3  -6   3      279.23      324.36     16.59 o 
  -2  -6   3       41.65       31.12      3.99 o 
  -1  -6   3       81.94       68.27      6.92 o 
   0  -6   3       20.17       23.15      4.47 o 
   1  -6   3      578.46      612.95     11.56 o 
   2  -6   3        3.83        3.19      2.04 o 
   3  -6   3        6.82        6.62      1.98 o 
   4  -6   3       41.53       42.15      2.90 o 
   5  -6   3       21.27       23.28      2.29 o 
   6  -6   3       33.39       29.85      2.97 o 
   7  -6   3      198.07      202.07      5.67 o 
   8  -6   3       44.79       50.54      3.68 o 
   9  -6   3        0.12        0.38      2.82 o 
  10  -6   3        0.34       -2.96      3.04 o 
  11  -6   3        2.01        3.48      4.11 o 
  12  -6   3        3.22        5.71      5.56 o 
  -8  -5   3        9.22       10.03      7.35 o 
  -7  -5   3        0.14        2.35      6.75 o 
  -6  -5   3        5.05       10.73      6.62 o 
  -5  -5   3      203.42      268.54     21.98 o 
  -4  -5   3       13.05       16.01      4.87 o 
  -3  -5   3       14.46       25.14      4.07 o 
  -2  -5   3        6.86        6.26      2.43 o 
  -1  -5   3        3.26        1.85      2.10 o 
   0  -5   3      445.09      407.94      8.13 o 
   1  -5   3      142.68      162.33      4.90 o 
   2  -5   3      565.47      540.06      8.56 o 
   3  -5   3      104.71      110.45      4.00 o 
   4  -5   3       10.34        6.24      1.52 o 
   5  -5   3       17.69       21.75      2.18 o 
   6  -5   3      367.94      434.06     10.60 o 
   7  -5   3        2.91        4.00      2.23 o 
   8  -5   3       23.20       25.35      3.66 o 
   9  -5   3        0.14       -2.89      2.89 o 
  10  -5   3        5.86        7.77      3.94 o 
  11  -5   3        0.00       -2.85      3.77 o 
  12  -5   3        0.22        1.98      5.23 o 
  -9  -4   3        2.28        8.17      6.26 o 
  -8  -4   3        4.75        4.26      5.49 o 
  -7  -4   3       15.25       12.33      6.01 o 
  -6  -4   3       38.21       45.15      6.72 o 
  -5  -4   3       18.77       24.34      5.57 o 
  -4  -4   3        6.59        7.44      5.43 o 
  -3  -4   3        0.70       -0.43      2.28 o 
  -2  -4   3      218.39      234.09      6.11 o 
  -1  -4   3      182.90      266.98      6.26 o 
   0  -4   3       19.53       11.91      2.13 o 
   1  -4   3      405.64      425.31      7.50 o 
   2  -4   3        0.36       -0.56      1.45 o 
   3  -4   3      848.20      876.39     10.02 o 
   4  -4   3        3.60        2.67      1.39 o 
   5  -4   3       11.99       12.58      1.94 o 
   6  -4   3      408.98      362.09      7.13 o 
   7  -4   3       77.95       72.49      3.91 o 
   8  -4   3        0.65       -2.66      2.80 o 
   9  -4   3        2.34       -2.05      3.26 o 
  10  -4   3        0.01        4.37      3.80 o 
  11  -4   3        0.04       -3.09      3.89 o 
  12  -4   3        0.89        3.12      4.71 o 
 -10  -3   3        3.71        0.26      4.98 o 
  -9  -3   3        2.34        2.14      5.58 o 
  -8  -3   3        8.26        1.93      4.81 o 
  -7  -3   3       12.59        7.78      4.55 o 
  -6  -3   3      122.77      135.02      7.95 o 
  -5  -3   3        1.04        0.10      3.35 o 
  -4  -3   3      591.27      680.40     12.13 o 
  -3  -3   3      134.01      122.33      6.97 o 
  -2  -3   3      171.31      178.11      6.33 o 
  -1  -3   3      606.82      569.19     13.47 o 
   0  -3   3      692.88      670.59     15.94 o 
   1  -3   3       33.49       39.26      2.90 o 
   2  -3   3     6213.63     6337.93     58.63 o 
   3  -3   3      436.93      434.68      5.89 o 
   4  -3   3       24.39       18.36      1.92 o 
   5  -3   3      222.73      186.31      6.46 o 
   6  -3   3      138.63      134.26      4.46 o 
   7  -3   3      160.38      180.00      7.51 o 
   8  -3   3       25.75       29.49      4.36 o 
   9  -3   3       24.19       23.17      4.43 o 
  10  -3   3        0.03        3.76      3.81 o 
  11  -3   3        4.83        8.15      4.78 o 
  12  -3   3        1.11       -1.69      4.63 o 
 -10  -2   3        4.55       -0.61      5.51 o 
  -9  -2   3       12.79       -2.97      4.89 o 
  -8  -2   3       35.82       38.95      8.60 o 
  -7  -2   3       17.73       11.70      5.70 o 
  -6  -2   3      241.93      244.71      9.74 o 
  -5  -2   3       48.76       48.27      5.75 o 
  -4  -2   3       99.21       94.97      6.62 o 
  -3  -2   3      170.11      173.18      5.95 o 
  -2  -2   3        0.88        1.96      2.55 o 
  -1  -2   3      116.78      161.38      9.73 o 
   0  -2   3     1131.25     1056.95     28.14 o 
   1  -2   3     4997.48     4544.84     91.63 o 
   2  -2   3    48038.78    43928.68    413.87 o 
   3  -2   3      577.11      524.76      7.85 o 
   4  -2   3      641.41      606.91      9.34 o 
   5  -2   3      975.31      929.30     13.19 o 
   6  -2   3      141.92      139.37      6.59 o 
   7  -2   3       13.07       19.95      4.93 o 
   8  -2   3       29.70       33.49      5.08 o 
   9  -2   3        2.42        3.60      3.37 o 
  10  -2   3        7.47        3.75      3.90 o 
  11  -2   3        0.89        5.27      4.49 o 
  12  -2   3        1.96        8.61      7.78 o 
 -11  -1   3        0.97       -0.26      6.59 o 
 -10  -1   3        0.96        7.47      4.84 o 
  -9  -1   3      322.90      354.27     22.24 o 
  -8  -1   3        4.95        2.10      3.43 o 
  -7  -1   3        7.89       13.33      4.35 o 
  -6  -1   3      256.15      256.90      9.07 o 
  -5  -1   3       18.11       13.91      3.25 o 
  -4  -1   3      258.88      236.84      7.16 o 
  -3  -1   3      791.68      709.27     12.20 o 
  -2  -1   3      142.49      137.13      5.17 o 
  -1  -1   3     2271.38     2129.36     51.21 o 
   0  -1   3      284.64      239.37      7.06 o 
   1  -1   3     1346.89     1206.48     22.07 o 
   2  -1   3    57608.38    52934.15    498.64 o 
   3  -1   3     3193.35     3233.67     34.72 o 
   4  -1   3      202.78      203.04      5.02 o 
   5  -1   3      308.46      282.04      6.40 o 
   6  -1   3       39.10       43.99      4.37 o 
   7  -1   3      110.18      110.12      6.60 o 
   8  -1   3        8.45       13.61      4.73 o 
   9  -1   3        8.97       11.03      4.02 o 
  10  -1   3        0.24       -4.26      4.26 o 
  11  -1   3        0.72       -2.76      4.72 o 
 -11   0   3        1.20        2.55      6.08 o 
 -10   0   3        0.46       -4.72      4.79 o 
  -9   0   3      261.15      286.32     12.15 o 
  -8   0   3        3.48       -2.88      2.88 o 
  -7   0   3      157.84      164.75      8.21 o 
  -6   0   3      229.74      222.57      8.40 o 
  -5   0   3        8.96        7.04      2.49 o 
  -4   0   3      148.88      153.30      6.73 o 
  -3   0   3      842.73      776.07     14.78 o 
  -2   0   3      213.94      166.50     12.08 o 
  -1   0   3     6241.25     5688.86    123.76 o 
   0   0   3       24.78       40.55      4.63 o 
   1   0   3     3029.26     2796.04     37.18 o 
   2   0   3    17413.17    17292.31    181.25 o 
   3   0   3      698.32      594.47     15.40 o 
   4   0   3        5.17        4.52      2.45 o 
   5   0   3      808.48      829.62     18.52 o 
   6   0   3       57.64       50.73      5.99 o 
   7   0   3        4.21        5.09      3.60 o 
   8   0   3       37.16       28.99      5.41 o 
   9   0   3        5.44       24.14      5.49 o 
  10   0   3        2.80        4.26      4.80 o 
  11   0   3        0.35       -3.63      4.98 o 
 -12   1   3        0.01        3.89      6.46 o 
 -11   1   3        6.41       -1.97      5.14 o 
 -10   1   3       39.29       28.69      9.06 o 
  -9   1   3      391.46      409.01     13.45 o 
  -8   1   3       68.24       63.07      6.22 o 
  -7   1   3       86.51       77.13      7.26 o 
  -6   1   3        2.43        1.24      1.99 o 
  -5   1   3      234.43      257.17      7.47 o 
  -4   1   3      240.85      291.12     10.85 o 
  -3   1   3     1503.41     1389.30     27.34 o 
  -2   1   3     1839.09     1638.78     29.30 o 
  -1   1   3     1654.99     1458.99     35.59 o 
   0   1   3     2623.41     2515.36     41.36 o 
   1   1   3     1733.76     1657.23     24.13 o 
   2   1   3      406.19      492.05      9.51 o 
   3   1   3       27.26       18.12      5.59 o 
   4   1   3       15.98       35.03      4.30 o 
   5   1   3       64.83       85.39      9.70 o 
   6   1   3      111.99      117.99      8.39 o 
   7   1   3        3.63        1.70      3.67 o 
   8   1   3        8.41        2.49      4.29 o 
   9   1   3        2.57        4.06      4.60 o 
  10   1   3        2.24        0.74      4.79 o 
 -12   2   3        0.33       -4.05      5.38 o 
 -11   2   3        4.73        7.38      5.60 o 
 -10   2   3       48.42       28.51      6.95 o 
  -9   2   3       19.01        6.78      9.05 o 
  -8   2   3        3.63        0.90      2.37 o 
  -7   2   3       46.70       41.95      5.16 o 
  -6   2   3       66.03       75.42      4.94 o 
  -5   2   3      239.37      227.91     10.46 o 
  -4   2   3      346.32      364.37     12.12 o 
  -3   2   3     1168.33     1200.09     33.42 o 
  -1   2   3       44.36       39.00      3.58 o 
   0   2   3      819.27      808.44     20.60 o 
   1   2   3        0.20       -1.45      1.45 o 
   2   2   3       18.88        9.75      2.77 o 
   3   2   3      118.41      136.05      6.04 o 
   4   2   3      171.22      151.01      7.38 o 
   5   2   3        0.12        2.94      3.66 o 
   6   2   3       12.97       10.45      3.88 o 
   7   2   3        2.65        1.17      3.70 o 
   8   2   3        0.63       -3.88      4.68 o 
   9   2   3        5.21        5.18      4.99 o 
  10   2   3        0.13        5.37      5.72 o 
 -12   3   3        1.14        7.79      6.03 o 
 -11   3   3        2.95        0.70      5.17 o 
 -10   3   3       52.44       28.46     10.44 o 
  -9   3   3        5.42        3.69      6.01 o 
  -8   3   3        0.95       -2.94      3.44 o 
  -7   3   3        1.28        1.30      2.48 o 
  -6   3   3       90.39       97.10      7.49 o 
  -5   3   3      302.40      309.49      8.76 o 
  -4   3   3       52.71       55.86      4.26 o 
  -3   3   3      860.65      821.76     15.33 o 
  -2   3   3      424.64      503.19     10.68 o 
  -1   3   3      653.15      642.85     10.70 o 
   0   3   3        3.43        8.38      3.50 o 
   1   3   3       80.25       85.74      4.16 o 
   2   3   3      232.10      264.79      8.92 o 
   3   3   3        5.69        3.11      2.83 o 
   4   3   3      101.89      117.26      6.88 o 
   5   3   3       29.72       36.89      5.36 o 
   6   3   3        0.01       -3.45      3.45 o 
   7   3   3        8.06        7.40      4.45 o 
   8   3   3        0.15       -2.09      4.48 o 
   9   3   3        3.60       -3.44      4.96 o 
 -13   4   3       13.03       18.61      7.95 o 
 -12   4   3        8.65       15.76     10.60 o 
 -11   4   3        0.23       -4.13      5.04 o 
 -10   4   3        2.79        7.74      5.24 o 
  -9   4   3       45.74       55.01     15.31 o 
  -8   4   3       20.51       18.35      5.60 o 
  -7   4   3      119.55      127.50      6.33 o 
  -6   4   3       19.88       25.91      2.78 o 
  -5   4   3        0.54       -1.65      1.65 o 
  -4   4   3        2.54        3.10      2.01 o 
  -3   4   3        1.81       13.94      2.51 o 
  -2   4   3     3114.39     3455.14     41.93 o 
  -1   4   3      302.53      284.92      6.10 o 
   0   4   3      609.16      654.21      9.31 o 
   1   4   3        2.80        1.13      2.59 o 
   2   4   3      141.81      131.03      5.37 o 
   3   4   3      233.50      232.21     10.05 o 
   4   4   3       32.17       33.85      4.90 o 
   5   4   3       31.23       39.89      5.49 o 
   6   4   3       17.76       16.05      4.90 o 
   7   4   3        6.47        7.09      4.84 o 
   8   4   3        0.17       -4.14      6.15 o 
 -13   5   3        2.23        2.70      6.18 o 
 -12   5   3        0.83        3.79      5.73 o 
 -11   5   3        3.69        4.74      5.38 o 
 -10   5   3        1.30        5.45      4.68 o 
  -9   5   3       32.40       20.38      5.34 o 
  -8   5   3        4.63        9.09      4.23 o 
  -7   5   3       63.08       60.13      6.29 o 
  -6   5   3        5.84        6.11      2.71 o 
  -5   5   3      287.47      314.91      6.80 o 
  -4   5   3     1014.49     1056.94     17.57 o 
  -3   5   3      592.26      554.22     11.16 o 
  -2   5   3      741.39      734.30     16.84 o 
  -1   5   3       42.55       40.36      2.99 o 
   0   5   3      213.34      200.07      6.05 o 
   1   5   3       16.64       10.70      2.87 o 
   2   5   3       46.96       37.02      4.55 o 
   3   5   3       14.29        7.44      6.40 o 
   4   5   3       24.46       12.18      6.45 o 
   5   5   3       13.96       13.09      7.16 o 
   6   5   3        0.15        0.41      7.13 o 
   7   5   3        2.29        0.53      6.95 o 
 -13   6   3       17.76       16.90      6.45 o 
 -12   6   3        0.87        4.48      5.39 o 
 -11   6   3        0.05       -5.75      5.75 o 
 -10   6   3        1.64       -4.44      4.44 o 
  -9   6   3       31.07       36.87      7.83 o 
  -8   6   3        2.43        3.68      4.04 o 
  -7   6   3      363.85      402.85     12.69 o 
  -6   6   3      196.28      195.62      6.90 o 
  -5   6   3        5.14        5.33      2.60 o 
  -4   6   3        9.18        8.97      3.71 o 
  -3   6   3      339.98      380.72     15.35 o 
  -2   6   3        8.23       12.57      3.97 o 
  -1   6   3      119.80      130.03      6.87 o 
   0   6   3       72.61       82.01      6.15 o 
   1   6   3      577.64      553.18     13.87 o 
   2   6   3      106.13      146.35     12.58 o 
   3   6   3      244.25      232.92     15.98 o 
   4   6   3        9.14       11.89      9.74 o 
   5   6   3        0.67       -1.69      7.89 o 
   6   6   3        1.15        7.23      7.46 o 
   7   6   3        0.00        3.34     16.93 o 
 -13   7   3        2.95       -1.98      5.37 o 
 -12   7   3        4.29        3.17      5.57 o 
 -11   7   3        8.07       12.40      5.71 o 
 -10   7   3       78.18       83.67      8.94 o 
  -9   7   3        6.78       16.53      5.32 o 
  -8   7   3        0.33       -0.23      4.31 o 
  -7   7   3       13.09        7.76      7.52 o 
  -6   7   3        4.98        3.40      3.33 o 
  -5   7   3       73.15       68.52     11.25 o 
  -4   7   3       37.46       43.84      6.12 o 
  -3   7   3      162.79      148.60      9.31 o 
  -2   7   3       42.57       52.94      5.62 o 
  -1   7   3       15.38       10.64      4.27 o 
   0   7   3      910.08      883.41     30.39 o 
   1   7   3       84.50       92.55      8.54 o 
   2   7   3       58.35       77.20     10.73 o 
   3   7   3       14.83        5.84     10.40 o 
   4   7   3        1.82        1.79      6.93 o 
   5   7   3        1.57        8.40      7.39 o 
   6   7   3        0.64       -1.35      6.79 o 
 -13   8   3        1.16       -7.61      7.61 o 
 -12   8   3        2.45       -2.21      6.24 o 
 -11   8   3       24.13       22.35      8.33 o 
 -10   8   3       25.83       28.25      8.41 o 
  -9   8   3       26.12        6.88      5.57 o 
  -8   8   3       38.24       30.23      6.43 o 
  -7   8   3      115.74      117.36      9.66 o 
  -6   8   3       74.93       78.79     12.36 o 
  -5   8   3       38.40       37.75      6.26 o 
  -4   8   3       36.77       51.79      7.68 o 
  -3   8   3       86.79       85.75      8.43 o 
  -2   8   3      112.27      117.26      7.79 o 
  -1   8   3        6.64        4.09      4.94 o 
   0   8   3      249.43      234.69     10.54 o 
   1   8   3       76.90       72.53     10.70 o 
   2   8   3        1.17       -0.01      6.41 o 
   3   8   3        7.11       18.64      8.00 o 
   4   8   3        0.11       -3.03     11.59 o 
   5   8   3        0.56        2.33      8.14 o 
 -12   9   3        0.02        3.04      7.47 o 
 -11   9   3       27.40       18.77      8.24 o 
 -10   9   3       89.26      118.47     14.16 o 
  -9   9   3       60.63       77.60     17.29 o 
  -8   9   3        2.79        0.30      4.49 o 
  -7   9   3        0.19        5.51      4.66 o 
  -6   9   3        1.44       -1.64      4.07 o 
  -5   9   3        0.02       -0.50      3.85 o 
  -4   9   3        8.56        7.02      4.60 o 
  -3   9   3       66.31       51.55      6.16 o 
  -2   9   3        0.09        4.46      3.95 o 
  -1   9   3       78.54       90.62      9.08 o 
   0   9   3      171.01      146.43     11.19 o 
   1   9   3        0.34        3.53      6.97 o 
   2   9   3        0.09       10.40     11.32 o 
   3   9   3        1.15        4.30     11.48 o 
 -12  10   3        0.16        3.44      7.88 o 
 -11  10   3        0.09       10.58     10.72 o 
 -10  10   3        0.39        5.39      6.44 o 
  -9  10   3       32.68       38.48     11.12 o 
  -8  10   3       32.16       29.25      6.79 o 
  -7  10   3        0.15        1.78      5.08 o 
  -6  10   3       96.46       68.74     11.13 o 
  -5  10   3        4.21        8.85     11.24 o 
  -4  10   3       17.59       30.05      8.46 o 
  -3  10   3        2.97       -2.15      4.89 o 
  -2  10   3        6.55       -4.36      5.09 o 
  -1  10   3        1.50       -3.19      6.58 o 
   0  10   3       32.76       25.42     12.41 o 
   1  10   3        3.96       13.93     11.65 o 
   2  10   3        1.83       -0.33     11.16 o 
 -11  11   3        1.92       39.51     16.71 o 
 -10  11   3        6.02       -1.09     12.57 o 
  -9  11   3        0.29       -9.14     10.78 o 
  -8  11   3        5.34        8.75      7.79 o 
  -7  11   3        1.07        9.15      7.27 o 
  -6  11   3        0.32       -5.93      5.93 o 
  -5  11   3        2.04        1.33      6.96 o 
  -4  11   3        1.28       -0.88      8.87 o 
  -3  11   3       11.47       11.67      6.33 o 
  -2  11   3        1.32        0.58      5.73 o 
  -1  11   3        0.45        2.55      7.87 o 
   0  11   3        0.16       -5.01     11.32 o 
 -10  12   3        2.61        5.44     13.44 o 
  -9  12   3        1.35        9.91     12.57 o 
  -8  12   3        0.68        7.08     11.92 o 
  -7  12   3        4.86        2.78     11.21 o 
  -6  12   3       17.90       -5.33     10.40 o 
  -5  12   3       10.32       -3.76     10.56 o 
  -4  12   3        8.58        9.74     12.03 o 
  -3  12   3       12.01        9.91      9.38 o 
  -2  12   3        6.43        1.95      8.73 o 
  -7  13   3        0.81        3.76     12.79 o 
  -6  13   3        7.54       -8.93     11.97 o 
  -5  13   3        0.81       -5.01     12.57 o 
   4 -13   4        0.11       -4.16      8.57 o 
   5 -13   4        1.69        0.82      8.20 o 
   6 -13   4        1.16       -2.62      7.38 o 
   7 -13   4        5.99       16.00     10.07 o 
   2 -12   4       13.57       13.91     10.89 o 
   3 -12   4       22.88       43.08     19.38 o 
   4 -12   4        9.41        9.93      8.13 o 
   5 -12   4        6.48       22.58      9.59 o 
   6 -12   4        9.05       14.34      8.85 o 
   7 -12   4       14.21        9.36      8.02 o 
   8 -12   4        8.75       15.37      7.35 o 
   9 -12   4        3.96       -0.99      6.68 o 
  -1 -11   4        2.84        3.70     11.92 o 
   0 -11   4        8.59      -11.27     11.27 o 
   1 -11   4        0.00        4.50      6.26 o 
   2 -11   4        6.04        5.06      6.04 o 
   3 -11   4        9.75       22.74      7.20 o 
   4 -11   4       96.66       74.94     12.17 o 
   5 -11   4        6.47        8.85      6.93 o 
   6 -11   4        4.09       -0.51      5.21 o 
   7 -11   4        9.53        8.88      5.57 o 
   8 -11   4        0.75       -3.46      4.50 o 
   9 -11   4       13.35       14.45      5.75 o 
  10 -11   4        0.81       -0.77      7.55 o 
  11 -11   4        1.21        3.18      8.69 o 
  -3 -10   4        0.03       -2.23     11.16 o 
  -2 -10   4        0.36       12.30     12.84 o 
  -1 -10   4        1.16       20.95     13.23 o 
   0 -10   4        1.86        2.11     15.46 o 
   1 -10   4       66.86       65.95      8.91 o 
   2 -10   4        0.17       -1.23      4.73 o 
   3 -10   4      201.53      203.97     13.46 o 
   4 -10   4      261.16      255.19     17.15 o 
   5 -10   4        3.97        1.76      4.55 o 
   6 -10   4        5.69        8.93      4.22 o 
   7 -10   4        6.59       13.18      4.49 o 
   8 -10   4        1.43       -2.32      3.68 o 
   9 -10   4        2.87        3.23      4.11 o 
  10 -10   4        0.07       -2.66      4.83 o 
  -4  -9   4        0.11       -5.71     10.56 o 
  -3  -9   4       13.56       19.21     14.04 o 
  -2  -9   4       21.67       28.79     13.23 o 
  -1  -9   4        0.07        3.43      9.85 o 
   0  -9   4        0.63       -0.06      5.43 o 
   1  -9   4       12.11       12.55      5.63 o 
   2  -9   4        5.92        5.66      4.89 o 
   3  -9   4       43.52       43.04      7.22 o 
   4  -9   4      124.40      132.25      9.46 o 
   5  -9   4        0.75       -1.93      3.13 o 
   6  -9   4        1.37       -3.09      3.09 o 
   7  -9   4       38.32       45.92      5.70 o 
   8  -9   4        0.83       -3.30      3.30 o 
   9  -9   4        0.78        5.27      3.90 o 
  10  -9   4        4.34        0.42      5.05 o 
  -5  -8   4        1.33       -2.72     11.54 o 
  -4  -8   4       29.31       41.47     14.42 o 
  -3  -8   4        0.41       -9.03      9.03 o 
  -2  -8   4        1.39       13.06     10.89 o 
  -1  -8   4       38.93       38.73      6.44 o 
   0  -8   4      264.92      286.17     27.50 o 
   1  -8   4       28.41       34.58      6.31 o 
   2  -8   4       36.04       30.42      6.17 o 
   3  -8   4      148.07      164.66      9.52 o 
   4  -8   4      191.63      209.11     14.59 o 
   5  -8   4       35.16       38.04      4.95 o 
   6  -8   4       23.16       19.38      4.23 o 
   7  -8   4        9.55        7.54      3.56 o 
   8  -8   4        1.31       -1.18      3.22 o 
   9  -8   4        3.06        3.23      3.41 o 
  10  -8   4        0.05       -4.52      4.52 o 
  11  -8   4        1.05       -6.03      6.86 o 
  12  -8   4        2.42        7.97     12.16 o 
  -6  -7   4        1.25        2.67     11.16 o 
  -5  -7   4        1.58        6.86     11.21 o 
  -4  -7   4        5.62       16.16     11.54 o 
  -3  -7   4      101.17      118.10     19.65 o 
  -2  -7   4       73.20       56.06      8.59 o 
  -1  -7   4       20.01       28.07      6.40 o 
   0  -7   4       73.67       63.85      7.10 o 
   1  -7   4       50.32       48.51      7.23 o 
   2  -7   4       11.13       20.89      4.72 o 
   3  -7   4       33.43       30.28      5.36 o 
   4  -7   4        5.52       -0.31      3.62 o 
   5  -7   4      178.75      191.10      6.98 o 
   6  -7   4        0.43        0.63      2.24 o 
   7  -7   4        0.01       -2.11      2.29 o 
   8  -7   4       12.77       12.27      2.87 o 
   9  -7   4        0.46        1.80      2.96 o 
  10  -7   4        2.63        0.96      3.34 o 
  11  -7   4       12.29        8.42      4.45 o 
  12  -7   4        1.95       -0.88      5.37 o 
  -7  -6   4        6.49       23.24     12.35 o 
  -6  -6   4        3.97        4.35      9.63 o 
  -5  -6   4        0.69        6.20      9.14 o 
  -4  -6   4       54.69       52.19     14.91 o 
  -3  -6   4       64.86       77.07     15.18 o 
  -2  -6   4       49.98       52.01      5.83 o 
  -1  -6   4      158.85      164.41      8.71 o 
   0  -6   4        1.02        2.59      3.58 o 
   1  -6   4       75.48       75.00      4.83 o 
   2  -6   4      139.76      103.64      6.78 o 
   3  -6   4      200.72      191.09      6.21 o 
   4  -6   4       22.48       21.36      2.77 o 
   5  -6   4      143.05      162.26      4.89 o 
   6  -6   4      192.95      228.21      5.55 o 
   7  -6   4        3.60        4.78      2.28 o 
   8  -6   4       15.98       20.43      2.91 o 
   9  -6   4        4.48        0.29      3.04 o 
  10  -6   4        0.02       -0.89      3.02 o 
  11  -6   4       17.79       15.32      4.68 o 
  12  -6   4        4.80        4.98      5.28 o 
  -8  -5   4        1.35        6.42     10.18 o 
  -7  -5   4        3.14        4.52      6.81 o 
  -6  -5   4        0.24        4.11      5.02 o 
  -5  -5   4      149.93      162.46     10.41 o 
  -4  -5   4       53.08       66.35      7.08 o 
  -3  -5   4      232.21      257.55     10.32 o 
  -2  -5   4       97.29       99.10      4.92 o 
  -1  -5   4       18.27       29.04      3.08 o 
   0  -5   4      895.19     1071.43     15.23 o 
   1  -5   4      109.78       96.12      4.67 o 
   2  -5   4        0.01       -0.25      2.26 o 
   3  -5   4       38.74       46.81      2.46 o 
   4  -5   4        9.04        6.16      1.71 o 
   5  -5   4       17.48       26.45      2.98 o 
   6  -5   4      203.30      220.15      5.49 o 
   7  -5   4        4.14        2.71      2.17 o 
   8  -5   4       31.56       35.27      4.66 o 
   9  -5   4        0.00       -2.69      2.98 o 
  10  -5   4        0.00       -2.08      3.48 o 
  11  -5   4        4.50        4.05      4.31 o 
  12  -5   4        6.16        4.83      4.84 o 
  -9  -4   4        2.43        1.06      5.68 o 
  -8  -4   4        0.09        1.14      5.20 o 
  -7  -4   4       38.98       32.79      6.54 o 
  -6  -4   4       33.45       23.74      5.90 o 
  -5  -4   4        3.18        9.20      4.47 o 
  -4  -4   4        4.01       -1.81      3.93 o 
  -3  -4   4        6.20        4.52      2.65 o 
  -2  -4   4       71.90       86.07      4.22 o 
  -1  -4   4     1682.99     1850.54     22.54 o 
   0  -4   4     1808.44     1904.69     23.84 o 
   1  -4   4       30.58       36.94      3.65 o 
   2  -4   4      773.02      770.96     11.27 o 
   3  -4   4        1.03        1.33      1.26 o 
   4  -4   4       30.19       29.79      2.20 o 
   5  -4   4      130.36      125.95      4.24 o 
   6  -4   4      128.54      134.01      4.64 o 
   7  -4   4       38.83       44.64      4.32 o 
   8  -4   4        0.00        0.49      2.85 o 
   9  -4   4        1.23        0.41      3.29 o 
  10  -4   4       10.30        7.17      4.05 o 
  11  -4   4        4.49        0.16      4.09 o 
  12  -4   4        1.58       -4.07      4.53 o 
 -10  -3   4        3.95        5.48      7.23 o 
  -9  -3   4        1.88       11.60      6.05 o 
  -8  -3   4       12.83       19.81      6.27 o 
  -7  -3   4       18.61       27.52      5.24 o 
  -6  -3   4      184.88      201.93      9.45 o 
  -5  -3   4      280.54      308.69     16.63 o 
  -4  -3   4       12.16       16.97      3.74 o 
  -3  -3   4      246.08      311.20      8.59 o 
  -2  -3   4     1861.25     1940.68     29.39 o 
  -1  -3   4     2683.10     2805.04     38.04 o 
   0  -3   4      108.55      125.66      4.44 o 
   1  -3   4      320.83      284.01      6.38 o 
   2  -3   4       61.43       62.21      4.10 o 
   3  -3   4      548.43      554.27      6.99 o 
   4  -3   4      121.14      149.49      4.01 o 
   5  -3   4       24.39       28.95      2.76 o 
   6  -3   4      522.98      479.92      8.12 o 
   7  -3   4      129.27      140.84      7.03 o 
   8  -3   4       36.00       43.65      8.07 o 
   9  -3   4        1.19        2.91      3.45 o 
  10  -3   4        1.83        3.27      4.07 o 
  11  -3   4        7.02        9.12      4.67 o 
  12  -3   4       14.09       25.01      6.95 o 
 -10  -2   4        0.15       -5.34      5.34 o 
  -9  -2   4        3.20       -2.78      4.03 o 
  -8  -2   4       38.53       25.96      5.29 o 
  -7  -2   4       29.79       26.56      7.20 o 
  -6  -2   4        0.02       -2.59      2.98 o 
  -5  -2   4      113.32      115.76      6.60 o 
  -4  -2   4       19.56       10.87      3.94 o 
  -3  -2   4      485.04      457.36      9.88 o 
  -2  -2   4        2.04        4.80      2.06 o 
  -1  -2   4      158.05      194.72      4.80 o 
   0  -2   4     1949.42     1749.97     25.70 o 
   1  -2   4     2143.43     2096.96     46.61 o 
   2  -2   4        0.87       -0.59      1.96 o 
   3  -2   4      420.27      419.82      7.84 o 
   4  -2   4       15.63       12.43      1.82 o 
   5  -2   4      558.39      511.67      7.81 o 
   6  -2   4      190.63      176.77      6.16 o 
   7  -2   4      163.39      184.03      7.95 o 
   8  -2   4        0.26       -0.45      3.04 o 
   9  -2   4        2.38        4.50      3.81 o 
  10  -2   4        0.40       -0.35      4.12 o 
  11  -2   4        2.17       -1.54      4.97 o 
 -11  -1   4        2.05        1.73      6.72 o 
 -10  -1   4       39.43       56.38      8.96 o 
  -9  -1   4        4.99        5.48      4.12 o 
  -8  -1   4        6.95        3.87      3.85 o 
  -7  -1   4       28.11       30.45      4.97 o 
  -6  -1   4       16.44       19.19      4.77 o 
  -5  -1   4        0.07        2.57      3.15 o 
  -4  -1   4      269.13      201.50      6.72 o 
  -3  -1   4       60.60       68.05      3.90 o 
  -2  -1   4      310.17      308.98      9.61 o 
  -1  -1   4      352.58      344.78      9.15 o 
   0  -1   4     1323.82     1126.27     29.88 o 
   1  -1   4      118.01      146.12      5.94 o 
   2  -1   4      495.15      431.65      8.32 o 
   3  -1   4       81.74       79.36      4.75 o 
   4  -1   4       11.75       14.58      2.60 o 
   5  -1   4      424.86      354.35      7.46 o 
   6  -1   4        0.54       -1.90      2.46 o 
   7  -1   4       44.20       42.22      4.90 o 
   8  -1   4        0.07       -3.38      3.38 o 
   9  -1   4        0.44        4.95      4.17 o 
  10  -1   4        1.18        5.95      4.81 o 
  11  -1   4        2.19        8.02      5.35 o 
 -11   0   4        2.30       -0.04      9.40 o 
 -10   0   4        0.01       -0.81      5.91 o 
  -9   0   4        3.33        0.81      4.85 o 
  -8   0   4        9.56        5.63      3.98 o 
  -7   0   4        4.42        1.01      3.11 o 
  -6   0   4       96.12       83.65      5.70 o 
  -5   0   4      148.98      121.60     11.56 o 
  -4   0   4     1031.32     1067.98     16.74 o 
  -3   0   4        9.40       11.60      3.28 o 
  -2   0   4      798.94      818.83     17.68 o 
  -1   0   4     9626.66     9132.00    114.16 o 
   0   0   4      532.08      439.42     10.88 o 
   1   0   4     5751.37     5684.04     72.45 o 
   2   0   4      891.46      826.41     18.63 o 
   3   0   4       45.70      100.52      7.22 o 
   4   0   4      712.09      649.70     13.34 o 
   5   0   4      422.52      375.69     10.80 o 
   6   0   4        5.04        8.31      3.94 o 
   7   0   4      126.56      149.79     15.02 o 
   8   0   4        0.95        2.72      3.91 o 
   9   0   4        2.38        3.54      5.11 o 
  10   0   4        0.17        2.55      5.04 o 
  11   0   4        1.76        3.09      5.75 o 
 -12   1   4        0.11       -5.52      5.52 o 
 -11   1   4        5.81       -1.58      5.62 o 
 -10   1   4       18.45       10.56      6.39 o 
  -9   1   4       30.52       32.44      7.50 o 
  -8   1   4        0.83       -2.01      2.92 o 
  -7   1   4      227.22      213.39     12.89 o 
  -6   1   4        7.89        7.45      2.75 o 
  -5   1   4       48.48       39.91      6.54 o 
  -4   1   4     5198.90     5291.11     87.51 o 
  -3   1   4      696.56      563.47     14.80 o 
  -2   1   4       54.40       51.96      4.44 o 
  -1   1   4     2225.87     1973.59     38.56 o 
   0   1   4       31.48       28.85      3.80 o 
   1   1   4       53.63       71.61      3.49 o 
   2   1   4        2.64       -1.30      2.54 o 
   3   1   4      111.12      120.65      6.43 o 
   4   1   4      348.56      326.99      9.54 o 
   5   1   4      296.38      250.24     12.95 o 
   6   1   4       12.64        6.90      3.86 o 
   7   1   4        1.74        4.26      3.81 o 
   8   1   4        3.80        3.31      4.16 o 
   9   1   4        6.05        4.02      4.90 o 
  10   1   4        1.50        0.85      5.15 o 
 -12   2   4        5.73       -0.65      5.75 o 
 -11   2   4        0.15       -5.91      6.38 o 
 -10   2   4        1.84       -3.87      3.87 o 
  -9   2   4       22.62       17.68      6.77 o 
  -8   2   4       13.56       18.93      5.81 o 
  -7   2   4       59.64       64.73      5.36 o 
  -6   2   4       29.01       27.15      4.31 o 
  -5   2   4      255.36      274.25     11.61 o 
  -4   2   4     4008.61     4421.52     74.34 o 
  -3   2   4       54.10       65.80      5.31 o 
  -2   2   4      142.17      130.73     16.14 o 
  -1   2   4       23.68       12.42      2.57 o 
   0   2   4       60.46       56.66      7.57 o 
   1   2   4      616.71      539.00     10.02 o 
   2   2   4       76.98       60.10      4.14 o 
   3   2   4      150.49      146.66      6.45 o 
   4   2   4      419.60      367.27     10.43 o 
   5   2   4        1.32       -1.77      5.25 o 
   6   2   4        1.23        0.30      3.43 o 
   7   2   4        8.89        0.56      3.83 o 
   8   2   4        1.16       -2.68      4.23 o 
   9   2   4        4.72        8.32      5.25 o 
 -12   3   4        5.79        3.08      5.91 o 
 -11   3   4        5.11       -3.93      3.93 o 
 -10   3   4       11.99        9.71      5.09 o 
  -9   3   4       24.94       36.36      8.13 o 
  -8   3   4      388.90      401.70     14.47 o 
  -7   3   4      113.21      130.32     10.41 o 
  -6   3   4        3.07        1.58      2.26 o 
  -5   3   4       20.03       26.39      2.73 o 
  -4   3   4      561.44      609.53     10.80 o 
  -3   3   4      363.47      343.60     12.02 o 
  -2   3   4     1991.20     1802.35     27.56 o 
  -1   3   4     2843.49     2825.19     40.07 o 
   0   3   4      238.91      286.71      7.14 o 
   1   3   4      159.79      156.84      5.01 o 
   2   3   4       42.81       36.44      3.35 o 
   3   3   4       23.37       29.84      4.91 o 
   4   3   4      186.72      170.75      8.21 o 
   5   3   4        1.27       -1.76      3.34 o 
   6   3   4        0.67        6.00      4.84 o 
   7   3   4        0.43        2.70      4.27 o 
   8   3   4        7.22        7.84      5.36 o 
   9   3   4       16.27       15.84      6.69 o 
 -13   4   4        1.01        2.80      7.13 o 
 -12   4   4        2.49        6.55      6.30 o 
 -11   4   4        3.15        3.79      6.54 o 
 -10   4   4       19.95       17.49      5.68 o 
  -9   4   4        5.43        9.56      4.85 o 
  -8   4   4       94.03      102.20     10.44 o 
  -7   4   4       59.61       73.68      6.69 o 
  -6   4   4       12.40        8.04      2.64 o 
  -5   4   4      118.75      124.98      6.74 o 
  -4   4   4      176.11      188.82      7.37 o 
  -3   4   4      236.18      202.76      7.05 o 
  -2   4   4       49.69       72.07      3.79 o 
  -1   4   4      345.88      346.22      7.93 o 
   0   4   4      110.33      135.09      7.71 o 
   1   4   4       71.20       81.19      4.18 o 
   2   4   4       71.53       81.64      5.71 o 
   3   4   4      194.98      200.70      9.44 o 
   4   4   4      213.19      232.18      9.67 o 
   5   4   4        3.00        8.42      4.27 o 
   6   4   4        2.56        1.16      4.06 o 
   7   4   4        0.43       -4.64      4.64 o 
   8   4   4        5.07       -5.42      6.67 o 
 -13   5   4        0.21        0.28      6.11 o 
 -12   5   4        6.50        3.02      5.51 o 
 -11   5   4        7.24       10.28      6.98 o 
 -10   5   4        1.70        0.54      4.90 o 
  -9   5   4       67.61       62.34      7.48 o 
  -8   5   4       18.63       21.15      5.17 o 
  -7   5   4        1.05        1.41      3.41 o 
  -6   5   4       18.51       23.08      3.52 o 
  -5   5   4       51.29       54.87      5.13 o 
  -4   5   4       99.37       98.52      5.96 o 
  -3   5   4      358.78      480.02     10.29 o 
  -2   5   4      801.18      984.94     14.28 o 
  -1   5   4        7.12       13.80      2.81 o 
   0   5   4        6.75        2.58      3.50 o 
   1   5   4      367.03      389.22     10.17 o 
   2   5   4       87.59       78.10      7.27 o 
   3   5   4       39.21       36.27      8.14 o 
   4   5   4       18.84       19.77      7.22 o 
   5   5   4       29.67       17.77      7.57 o 
   6   5   4        0.11        3.06     12.55 o 
   7   5   4        0.04       -3.10      6.32 o 
 -13   6   4        2.01        0.52      6.19 o 
 -12   6   4        0.07        2.84      5.81 o 
 -11   6   4        2.90        3.10      5.03 o 
 -10   6   4        8.85       19.52      5.81 o 
  -9   6   4        0.55       -1.89      4.49 o 
  -8   6   4      676.19      801.28     24.87 o 
  -7   6   4        6.24       -5.05      5.05 o 
  -6   6   4        8.23        8.98      3.22 o 
  -5   6   4       97.32      110.02      6.12 o 
  -4   6   4       10.24        8.11      4.43 o 
  -3   6   4     1337.07     1443.09     28.39 o 
  -2   6   4        7.10       12.16      3.53 o 
  -1   6   4      279.49      324.57     12.18 o 
   0   6   4       18.77       23.99      5.99 o 
   1   6   4        4.48       -0.01      9.35 o 
   2   6   4        0.02        0.78      5.70 o 
   3   6   4      162.55      182.12     14.73 o 
   4   6   4       40.04       63.27     10.72 o 
   5   6   4        0.77       -2.07      6.28 o 
   6   6   4        3.42       -5.84      5.84 o 
 -13   7   4        3.96       10.28      7.11 o 
 -12   7   4        0.80        2.14      5.70 o 
 -11   7   4        6.53        4.97      7.60 o 
 -10   7   4       47.68       60.44     10.03 o 
  -9   7   4      131.43      172.26     22.94 o 
  -8   7   4       48.44       35.41      7.93 o 
  -7   7   4        0.42        1.44      4.73 o 
  -6   7   4        3.88        6.17      4.01 o 
  -5   7   4       28.29       24.51      5.53 o 
  -4   7   4       25.40       24.48      5.20 o 
  -3   7   4       40.91       41.39      7.77 o 
  -2   7   4       39.70       38.87      5.13 o 
  -1   7   4       56.12       55.87      9.54 o 
   0   7   4        4.28        1.09      4.44 o 
   1   7   4      227.50      195.48     11.36 o 
   2   7   4        9.55       -2.50      5.60 o 
   3   7   4        1.81       -4.75      5.52 o 
   4   7   4       10.76        6.95      7.20 o 
   5   7   4        8.07        4.95      8.65 o 
 -13   8   4        0.82        1.76     11.02 o 
 -12   8   4        0.00       -3.62      7.02 o 
 -11   8   4        4.79        8.29      7.20 o 
 -10   8   4        3.44        1.77      6.23 o 
  -9   8   4        0.27       12.57      7.08 o 
  -8   8   4       33.23       24.18     19.87 o 
  -7   8   4       33.03       30.90      6.60 o 
  -6   8   4       46.58       40.14      6.68 o 
  -5   8   4      119.70      135.53      9.86 o 
  -4   8   4       72.10       68.44      8.61 o 
  -3   8   4       13.22        7.95      3.98 o 
  -2   8   4        0.00       -2.11      3.72 o 
  -1   8   4       60.46       48.79      6.11 o 
   0   8   4       37.57       26.64      7.15 o 
   1   8   4        0.00        3.63      5.63 o 
   2   8   4        1.47       -2.99      6.08 o 
   3   8   4        9.52        3.29      6.99 o 
   4   8   4        3.89        3.18      7.40 o 
 -12   9   4        2.22       -0.32      6.92 o 
 -11   9   4        0.06        5.82      9.63 o 
 -10   9   4        4.00       -2.91      6.63 o 
  -9   9   4       23.13       16.46      7.64 o 
  -8   9   4        5.53        8.84      5.54 o 
  -7   9   4       40.85       58.15      9.30 o 
  -6   9   4        0.67       -0.31      7.17 o 
  -5   9   4        0.17       -1.33      4.24 o 
  -4   9   4       95.28      110.75      9.57 o 
  -3   9   4        1.74       -3.58      3.58 o 
  -2   9   4       28.16       23.30      5.29 o 
  -1   9   4       10.09        2.51      5.10 o 
   0   9   4        8.78        9.54      5.71 o 
   1   9   4        4.38       -5.44      6.52 o 
   2   9   4        1.10        7.59      7.75 o 
   3   9   4        0.67        6.00     17.04 o 
 -12  10   4        0.00        2.33      7.83 o 
 -11  10   4        0.78       -2.06      7.79 o 
 -10  10   4        4.00        4.04      8.41 o 
  -8  10   4       19.02       19.74      9.25 o 
  -7  10   4       30.93       29.61      6.85 o 
  -6  10   4      126.05      113.96     10.62 o 
  -5  10   4       22.91       17.69      5.98 o 
  -4  10   4       18.65       16.89      5.92 o 
  -3  10   4        6.63        0.64      4.25 o 
  -2  10   4       12.02        8.98      6.77 o 
  -1  10   4       14.51       17.11      8.12 o 
   0  10   4        0.08        9.03     11.32 o 
   1  10   4        4.18        9.03     12.08 o 
   2  10   4        1.08       -3.37     10.18 o 
 -11  11   4        0.01       23.08     15.35 o 
 -10  11   4        4.52        0.38     13.01 o 
  -9  11   4        2.60       11.05     12.95 o 
  -8  11   4        1.60        1.36     11.86 o 
  -7  11   4       23.47       23.17     10.50 o 
  -6  11   4        6.95       -1.41     11.86 o 
  -5  11   4        0.47       -4.39      6.12 o 
  -4  11   4       12.07       31.46     10.28 o 
  -3  11   4       31.25       23.16      7.62 o 
  -2  11   4        4.34       -7.52      7.52 o 
  -1  11   4        1.54        6.02      8.23 o 
   0  11   4        3.74       -9.03      9.03 o 
 -10  12   4        0.02       -9.91     13.17 o 
  -9  12   4        0.37        3.10     11.65 o 
  -8  12   4        0.45        2.23     11.21 o 
  -7  12   4        2.38       13.17     12.95 o 
  -6  12   4       19.77        3.32     12.19 o 
  -5  12   4        0.21       -4.57     10.94 o 
  -4  12   4        2.54       -0.05     12.25 o 
  -3  12   4        9.03        1.85     11.70 o 
  -2  12   4        3.83        5.20      8.66 o 
   5 -13   5        0.19        8.82      9.17 o 
   6 -13   5        0.06       12.98      9.64 o 
   7 -13   5        0.38        3.54     14.59 o 
   2 -12   5        0.32        1.41      8.27 o 
   3 -12   5        0.60        2.08      8.06 o 
   4 -12   5        1.06        1.12      7.34 o 
   5 -12   5        0.07       23.16     23.51 o 
   6 -12   5        1.72       -7.27      7.27 o 
   7 -12   5        2.25        0.38      6.58 o 
   8 -12   5       13.33       11.01      8.12 o 
   9 -12   5        0.14       -5.08      5.08 o 
  -1 -11   5       17.80       16.82     14.53 o 
   1 -11   5        3.36       -5.71      5.71 o 
   2 -11   5        7.82        0.83      5.99 o 
   3 -11   5       12.41       12.51      6.11 o 
   4 -11   5        2.04       -0.45      5.44 o 
   5 -11   5       20.50       21.23      6.36 o 
   6 -11   5        7.53        7.71      6.53 o 
   7 -11   5        6.54        7.94      4.66 o 
   8 -11   5       44.79       46.30      7.31 o 
   9 -11   5        4.02        4.84      5.30 o 
  10 -11   5        0.59        5.13      6.78 o 
  -3 -10   5       17.02       17.36     15.24 o 
  -2 -10   5        1.10       24.17     13.66 o 
  -1 -10   5       31.05       12.95     13.66 o 
   0 -10   5        0.65        0.92      5.43 o 
   1 -10   5       43.02       33.92      7.38 o 
   2 -10   5        8.31       -1.98      4.69 o 
   3 -10   5       79.74       80.13      9.60 o 
   4 -10   5       29.24       27.20      6.29 o 
   5 -10   5       57.68       49.64     12.31 o 
   6 -10   5        7.12        6.12      4.48 o 
   7 -10   5        2.15        0.46      4.19 o 
   8 -10   5       86.71       97.88     12.12 o 
   9 -10   5        4.94       -2.59      4.49 o 
  10 -10   5        5.81        6.74      4.62 o 
  -4  -9   5        1.38       17.96     14.48 o 
  -3  -9   5        0.54        6.64     13.12 o 
  -2  -9   5       34.48       32.00     15.35 o 
   0  -9   5        4.87        6.78      5.34 o 
   1  -9   5       17.78       21.14      6.10 o 
   2  -9   5      265.52      271.50     17.49 o 
   3  -9   5       84.41      106.96      8.68 o 
   4  -9   5       73.52       59.28     13.97 o 
   5  -9   5       72.09       75.27      6.68 o 
   6  -9   5      129.63      139.88     10.66 o 
   7  -9   5       35.35       34.86      6.58 o 
   8  -9   5       71.85       88.27      7.36 o 
   9  -9   5        9.46       14.56      4.58 o 
  10  -9   5        0.05       -1.10      4.51 o 
  -5  -8   5       10.39       22.80     13.23 o 
  -4  -8   5       10.37       31.46     14.37 o 
  -3  -8   5       94.62       95.63     19.43 o 
  -2  -8   5       49.40       43.16     14.42 o 
  -1  -8   5       26.51       28.33      5.98 o 
   0  -8   5       46.28       34.05      6.22 o 
   1  -8   5       31.00       23.51      8.76 o 
   2  -8   5       61.59       69.70     10.54 o 
   3  -8   5      130.68      138.35      9.30 o 
   4  -8   5       69.60       67.84      6.03 o 
   5  -8   5        5.26       10.49      3.54 o 
   6  -8   5       37.64       44.84      7.27 o 
   7  -8   5       15.40       18.20      4.17 o 
   8  -8   5      323.74      362.27     11.67 o 
   9  -8   5       11.22        6.60      3.75 o 
  10  -8   5        8.43        0.69      4.86 o 
  11  -8   5        0.00       -0.97      4.48 o 
  12  -8   5        3.08        1.87      8.19 o 
  -6  -7   5        3.48       16.76     11.97 o 
  -5  -7   5        3.95        8.11     10.34 o 
  -4  -7   5        0.10       11.59     11.70 o 
  -3  -7   5        8.70        7.18     10.50 o 
  -2  -7   5       53.66       41.74     10.72 o 
  -1  -7   5       56.92       46.69      6.20 o 
   0  -7   5        1.20       -3.65      3.65 o 
   1  -7   5      151.61      135.47     15.05 o 
   2  -7   5      556.84      569.56     19.33 o 
   3  -7   5       85.52       91.94      6.20 o 
   4  -7   5      197.54      197.78      7.02 o 
   5  -7   5        1.64        2.14      2.75 o 
   6  -7   5      245.11      279.82      7.59 o 
   7  -7   5       33.27       27.46      3.55 o 
   8  -7   5       28.18       34.96      6.05 o 
   9  -7   5        0.29       -3.00      3.00 o 
  10  -7   5       17.35        9.07      4.66 o 
  11  -7   5        0.68        5.22      4.99 o 
  12  -7   5        0.54        6.47      8.77 o 
  -7  -6   5       19.65       14.69     10.89 o 
  -6  -6   5       81.50       67.32     16.11 o 
  -5  -6   5        4.96        6.48      9.09 o 
  -4  -6   5       72.88       85.01     16.49 o 
  -3  -6   5      191.10      176.29     20.74 o 
  -2  -6   5       11.73       10.45      4.28 o 
  -1  -6   5        3.97        1.00      2.85 o 
   0  -6   5       63.73       77.37      6.34 o 
   1  -6   5      348.28      346.91      9.94 o 
   2  -6   5      631.39      662.77     11.73 o 
   3  -6   5       14.52        1.53      2.64 o 
   4  -6   5       56.29       60.04      4.31 o 
   5  -6   5       36.64       52.16      3.91 o 
   6  -6   5       65.53       65.33      4.03 o 
   7  -6   5       33.67       50.27      3.92 o 
   8  -6   5      146.53      163.46      5.73 o 
   9  -6   5        2.75        3.14      3.37 o 
  10  -6   5       22.34       25.73      4.46 o 
  11  -6   5        0.10        1.69      3.89 o 
  12  -6   5        0.63       10.53      5.35 o 
  -8  -5   5        0.07       -7.73      7.73 o 
  -7  -5   5       12.73       18.89     10.72 o 
  -6  -5   5        0.00        8.80      8.06 o 
  -5  -5   5       22.23       20.27      7.03 o 
  -4  -5   5        0.87       -1.41      4.51 o 
  -3  -5   5        8.40        5.58      4.37 o 
  -2  -5   5       95.36      105.82      5.96 o 
  -1  -5   5      392.19      413.26     10.50 o 
   0  -5   5       21.59       19.49      3.29 o 
   1  -5   5      181.26      175.47      5.75 o 
   2  -5   5      424.27      446.36      8.80 o 
   3  -5   5       39.18       33.68      2.49 o 
   4  -5   5       11.98       12.31      1.89 o 
   5  -5   5        3.14        0.86      1.77 o 
   6  -5   5       14.19       10.40      2.02 o 
   7  -5   5        3.99        1.34      2.20 o 
   8  -5   5       31.15       32.85      7.16 o 
   9  -5   5        7.00        7.64      3.57 o 
  10  -5   5       67.55       87.03      7.37 o 
  11  -5   5        0.87        7.98      4.44 o 
  12  -5   5        0.67       -0.19      4.39 o 
  -9  -4   5        0.24       -1.63      5.76 o 
  -8  -4   5        0.42       -4.35      5.95 o 
  -7  -4   5        0.61       -0.85      5.73 o 
  -6  -4   5        1.29       -0.80      5.75 o 
  -5  -4   5       30.78       48.13      6.45 o 
  -4  -4   5       56.01       58.26      5.38 o 
  -3  -4   5        8.02       16.65      3.02 o 
  -2  -4   5      136.02      129.07      5.51 o 
  -1  -4   5       14.17       19.36      2.82 o 
   0  -4   5      153.99      119.96      5.65 o 
   1  -4   5      495.19      513.40     11.99 o 
   2  -4   5      486.82      499.17      9.75 o 
   3  -4   5       40.59       50.56      2.58 o 
   4  -4   5       36.74       26.63      2.73 o 
   5  -4   5      239.12      287.90      6.61 o 
   6  -4   5        8.63        8.80      2.36 o 
   7  -4   5       38.12       35.70      3.60 o 
   8  -4   5       16.43       21.21      4.11 o 
   9  -4   5        0.10       -2.98      2.98 o 
  10  -4   5       20.14       10.09      4.21 o 
  11  -4   5        0.65       -1.76      4.05 o 
  12  -4   5        0.10        8.49      5.81 o 
 -10  -3   5        0.04        1.70      8.62 o 
  -9  -3   5        3.93        0.58      5.17 o 
  -8  -3   5        5.19        5.96      4.37 o 
  -7  -3   5       61.04       57.29      8.07 o 
  -6  -3   5      129.36      109.05      7.41 o 
  -5  -3   5      156.87      199.78      8.50 o 
  -4  -3   5        7.57       10.54      4.17 o 
  -3  -3   5      421.27      381.37     14.80 o 
  -2  -3   5      558.67      557.22      9.48 o 
  -1  -3   5     1058.42     1083.12     13.10 o 
   0  -3   5      697.16      635.15     10.52 o 
   1  -3   5       49.72       42.64      3.23 o 
   2  -3   5      960.02     1055.06     23.76 o 
   3  -3   5      332.21      343.95      9.39 o 
   4  -3   5        0.70        3.51      1.43 o 
   5  -3   5        0.00        0.74      1.49 o 
   6  -3   5        0.81        6.17      2.31 o 
   7  -3   5       20.31       25.02      4.12 o 
   8  -3   5        2.40        4.17      3.19 o 
   9  -3   5        0.15       -2.58      3.49 o 
  10  -3   5       37.87       44.58      6.06 o 
  11  -3   5        2.38       -1.66      4.80 o 
 -10  -2   5        0.00        1.16      5.83 o 
  -9  -2   5        4.41        7.17      4.62 o 
  -8  -2   5       38.54       41.31      7.75 o 
  -7  -2   5      229.20      234.59     10.19 o 
  -6  -2   5      682.43      696.71     15.88 o 
  -5  -2   5        5.67        6.89      3.38 o 
  -4  -2   5      691.02      781.12     15.17 o 
  -3  -2   5       75.68       89.05      5.31 o 
  -2  -2   5      972.65      929.92     16.32 o 
  -1  -2   5      159.37      141.14      4.22 o 
   0  -2   5     1188.94      958.63     16.72 o 
   1  -2   5      118.45      124.68      4.28 o 
   2  -2   5     2740.32     2895.76     28.92 o 
   3  -2   5       25.07       21.47      2.41 o 
   4  -2   5     1176.96      993.91     13.61 o 
   5  -2   5      204.60      229.52      5.93 o 
   6  -2   5       27.75       34.59      3.74 o 
   7  -2   5        7.83        4.41      3.09 o 
   8  -2   5       17.79       12.60      4.13 o 
   9  -2   5        9.63       10.24      5.23 o 
  10  -2   5        0.94        3.33      4.49 o 
  11  -2   5        8.75        8.59      5.60 o 
 -11  -1   5        0.78       -0.48      6.24 o 
 -10  -1   5        3.06        7.28      5.90 o 
  -9  -1   5        1.40       -5.20      5.20 o 
  -8  -1   5       10.00        8.98      5.50 o 
  -7  -1   5      545.90      564.77     14.67 o 
  -6  -1   5       18.26       17.50      3.79 o 
  -5  -1   5        0.17       -1.50      2.62 o 
  -4  -1   5       38.48       39.12      4.61 o 
  -3  -1   5       42.57       36.00      3.79 o 
  -2  -1   5      398.39      349.61      9.20 o 
  -1  -1   5      311.18      289.12      8.91 o 
   0  -1   5      568.85      651.61     13.87 o 
   1  -1   5       14.51       17.76      2.60 o 
   2  -1   5       85.05      104.48      4.44 o 
   3  -1   5       76.09       75.43      4.76 o 
   4  -1   5      128.43      144.35      6.95 o 
   5  -1   5     1259.51     1196.21     18.19 o 
   6  -1   5       22.39       20.17      4.75 o 
   7  -1   5      195.33      207.58     10.89 o 
   8  -1   5        5.55        7.21      4.11 o 
   9  -1   5        0.00       -1.02      4.18 o 
  10  -1   5        2.90        2.89      5.05 o 
  11  -1   5        1.11        1.25      5.99 o 
 -11   0   5        8.68        7.36     10.70 o 
 -10   0   5        0.43        1.83      6.28 o 
  -9   0   5      101.49       96.05     10.35 o 
  -8   0   5      457.21      466.09     21.20 o 
  -7   0   5      199.09      191.47     11.86 o 
  -6   0   5      274.89      290.82     14.48 o 
  -5   0   5       12.08        9.02      3.11 o 
  -4   0   5      120.49      145.72      6.28 o 
  -3   0   5        6.18        1.64      2.83 o 
  -2   0   5     2172.35     1999.35     29.75 o 
  -1   0   5       44.56       41.94      5.03 o 
   0   0   5     2419.75     2224.61     38.67 o 
   1   0   5       11.57       12.44      2.68 o 
   2   0   5      498.42      478.95      9.70 o 
   3   0   5      541.61      458.84     10.29 o 
   4   0   5      153.60      130.93      6.46 o 
   5   0   5      255.88      217.59     10.17 o 
   6   0   5      320.07      349.38     11.47 o 
   7   0   5        8.41        6.30      4.08 o 
   8   0   5        8.84        6.06      5.84 o 
   9   0   5        6.46        5.63      4.64 o 
  10   0   5        4.00        6.97      4.96 o 
 -12   1   5        0.28       -5.69      5.69 o 
 -11   1   5        1.29        4.09      5.67 o 
 -10   1   5        0.02       -1.73      4.82 o 
  -9   1   5       21.16       25.86     11.95 o 
  -8   1   5       73.97       98.56     17.46 o 
  -7   1   5      116.13      116.18      6.72 o 
  -6   1   5       59.72       65.78      5.07 o 
  -5   1   5      849.62      976.55     18.54 o 
  -4   1   5      596.32      709.14     26.10 o 
  -3   1   5       21.22       18.89      3.97 o 
  -2   1   5      709.05      629.99     15.43 o 
  -1   1   5       34.20       42.41      4.50 o 
   0   1   5     2576.42     2679.12     46.16 o 
   1   1   5        1.49        0.68      1.87 o 
   2   1   5      103.61      128.22      6.74 o 
   3   1   5      174.33      139.65      6.25 o 
   4   1   5       83.36       68.76      5.49 o 
   5   1   5      233.35      231.64     17.19 o 
   6   1   5       42.34       45.99      5.71 o 
   7   1   5        7.86        4.57      5.16 o 
   8   1   5        0.06       -3.22      3.81 o 
   9   1   5        0.02       -2.72      4.50 o 
  10   1   5        0.09       -4.40      4.40 o 
 -12   2   5        0.01        5.43      6.41 o 
 -11   2   5        0.10       -0.80      5.39 o 
 -10   2   5       18.53       23.79      6.39 o 
  -9   2   5      127.56      106.76      9.83 o 
  -8   2   5      166.01      165.67     10.57 o 
  -7   2   5      130.36      140.62      8.97 o 
  -6   2   5        4.56        8.55      3.43 o 
  -5   2   5     1064.10     1233.25     22.82 o 
  -4   2   5       32.63       48.31      5.55 o 
  -3   2   5      947.17      923.08     17.32 o 
  -2   2   5      102.39      100.75      5.22 o 
  -1   2   5       38.92       48.70      3.99 o 
   0   2   5      585.60      571.15     13.32 o 
   1   2   5        6.53        7.06      2.35 o 
   2   2   5       10.92       10.81      2.41 o 
   3   2   5        2.52        0.59      2.28 o 
   4   2   5      115.47      110.46      6.76 o 
   5   2   5       69.34       83.60      7.61 o 
   6   2   5      161.74      154.10      9.06 o 
   7   2   5        0.03       -3.94      3.94 o 
   8   2   5        3.20       12.13      5.14 o 
   9   2   5        2.19       14.68      5.82 o 
 -12   3   5        0.75       -5.48      5.48 o 
 -11   3   5        8.25       13.68      5.69 o 
 -10   3   5        0.37       -4.01      4.01 o 
  -9   3   5       25.25       13.12      5.13 o 
  -8   3   5        1.43       -3.17      3.17 o 
  -7   3   5       11.28        5.47      3.62 o 
  -6   3   5        6.08        7.98      4.74 o 
  -5   3   5     1601.50     1578.42     27.58 o 
  -4   3   5        5.68       -1.65      2.27 o 
  -3   3   5        2.24        1.52      2.17 o 
  -2   3   5      216.20      207.15      9.30 o 
  -1   3   5       35.26       34.34      3.09 o 
   0   3   5       20.24       27.01      4.40 o 
   1   3   5      271.82      277.65      7.74 o 
   2   3   5       24.80       22.86      3.03 o 
   3   3   5        4.10       -0.41      2.65 o 
   4   3   5        0.12       -1.90      3.07 o 
   5   3   5       17.64       16.33      4.29 o 
   6   3   5       10.88       19.96      4.94 o 
   7   3   5        0.13        1.82      4.46 o 
   8   3   5        0.35       -4.39      4.39 o 
   9   3   5        4.17        9.85      6.41 o 
 -13   4   5        0.05       -5.95      5.95 o 
 -12   4   5        7.92       15.80      6.85 o 
 -11   4   5       34.18       30.91     11.92 o 
 -10   4   5       30.11       38.31      7.17 o 
  -9   4   5       22.60       33.85     15.00 o 
  -8   4   5        9.65       14.80      5.99 o 
  -7   4   5        4.03       10.84      3.92 o 
  -6   4   5        3.27        8.26      3.75 o 
  -5   4   5        0.46       -2.54      2.54 o 
  -4   4   5       55.62       53.18      4.74 o 
  -3   4   5        6.35       -2.26      2.26 o 
  -2   4   5        4.23        2.61      2.08 o 
  -1   4   5      531.21      473.13      9.97 o 
   0   4   5      941.49     1031.30     17.05 o 
   1   4   5      272.80      271.95      7.12 o 
   2   4   5        4.02       -1.12      2.50 o 
   3   4   5       15.69       17.28      3.91 o 
   4   4   5       64.08       84.42      6.76 o 
   5   4   5       14.19       21.52      5.06 o 
   6   4   5        0.07       -3.79      3.79 o 
   7   4   5        7.16        6.71      7.60 o 
   8   4   5       11.25        1.11      9.01 o 
 -13   5   5        0.19        2.66      6.36 o 
 -12   5   5        2.05        3.97      6.26 o 
 -11   5   5        1.08        0.74      4.89 o 
 -10   5   5       10.22        8.46      5.31 o 
  -9   5   5       74.02      106.40     11.46 o 
  -8   5   5      125.57      157.62      9.77 o 
  -7   5   5        4.21       10.04      4.20 o 
  -6   5   5       42.78       57.09      5.87 o 
  -5   5   5       11.38        7.72      3.24 o 
  -4   5   5       32.48       42.04      6.49 o 
  -3   5   5      462.69      395.44     14.65 o 
  -2   5   5     1017.20     1058.40     16.95 o 
  -1   5   5        6.63        8.27      2.88 o 
   0   5   5       54.83       57.63      6.10 o 
   1   5   5       53.48       65.80      5.20 o 
   2   5   5      383.18      417.24     14.16 o 
   3   5   5      358.05      338.76     17.30 o 
   4   5   5        0.34        2.26      5.72 o 
   5   5   5       41.38       29.45     11.86 o 
   6   5   5       17.28       15.84      8.34 o 
   7   5   5        0.01        8.09      9.85 o 
 -13   6   5        0.10        4.18      6.31 o 
 -12   6   5       12.21        9.84      6.42 o 
 -11   6   5        0.00        0.59      4.85 o 
 -10   6   5       19.58       18.98      9.50 o 
  -9   6   5      161.97      158.12     10.74 o 
  -8   6   5       78.22       59.81      7.01 o 
  -7   6   5      200.22      235.07     15.13 o 
  -6   6   5      117.13      141.94     12.65 o 
  -5   6   5      186.91      194.15     12.59 o 
  -4   6   5      759.01      810.94     24.49 o 
  -3   6   5      187.69      193.67      9.08 o 
  -2   6   5      243.75      255.10     10.41 o 
  -1   6   5      236.65      254.34     10.96 o 
   0   6   5       59.85       51.82      6.73 o 
   1   6   5       47.91       59.85      7.07 o 
   2   6   5      353.97      377.26     18.32 o 
   3   6   5        0.06       -6.58      9.55 o 
   4   6   5        0.45        1.45      6.64 o 
   5   6   5        0.59        3.39      6.63 o 
   6   6   5        1.91       -0.01      7.40 o 
 -13   7   5        0.37        8.87      7.86 o 
 -12   7   5        6.71       13.28      6.59 o 
 -11   7   5       15.36       22.39     10.94 o 
 -10   7   5        8.21        9.02      6.11 o 
  -9   7   5      220.07      268.47     16.97 o 
  -8   7   5      255.37      303.45     16.89 o 
  -7   7   5        3.38       -0.06      6.07 o 
  -6   7   5        5.36       -1.89      7.84 o 
  -5   7   5      107.81      122.24     11.25 o 
  -4   7   5       17.44       21.10      6.45 o 
  -3   7   5      238.70      245.99     15.42 o 
  -2   7   5        1.68       -0.56      4.05 o 
  -1   7   5       93.04       91.25      9.58 o 
   0   7   5        3.39        3.12      4.64 o 
   1   7   5        0.60       -1.26      4.62 o 
   2   7   5      160.18      152.86     31.16 o 
   3   7   5       45.18       61.18     38.62 o 
   4   7   5        5.60        6.52      9.61 o 
   5   7   5        3.30       -3.57      6.80 o 
 -13   8   5        0.02       -0.71     11.97 o 
 -12   8   5        0.97        9.28      8.26 o 
 -11   8   5        7.62       -8.38      8.38 o 
 -10   8   5        0.03       -2.39      5.45 o 
  -9   8   5      427.26      497.00     22.65 o 
  -8   8   5       85.43       76.56     18.21 o 
  -7   8   5      152.71      154.70     22.94 o 
  -6   8   5       20.02       13.66     10.31 o 
  -5   8   5        0.11        1.80      4.38 o 
  -4   8   5        0.03       -1.06      4.29 o 
  -3   8   5      138.00      152.05      9.94 o 
  -2   8   5        6.89        4.21      4.47 o 
  -1   8   5        0.72        4.08      5.14 o 
   0   8   5        0.01       -1.12      4.22 o 
   1   8   5        9.71        8.36      6.76 o 
   2   8   5       89.90       74.07     19.65 o 
   3   8   5        6.47       24.29      8.80 o 
   4   8   5        0.27        0.23      7.94 o 
 -12   9   5        4.18       15.70      8.58 o 
 -11   9   5        0.26        7.89     10.12 o 
 -10   9   5        0.00       -1.05      7.00 o 
  -9   9   5       36.70       28.80      8.56 o 
  -8   9   5        6.21       -2.66      6.78 o 
  -7   9   5        0.03       -5.04      5.04 o 
  -6   9   5        0.96        3.15      6.04 o 
  -5   9   5       64.55       55.79      7.75 o 
  -4   9   5        0.14        2.24      4.67 o 
  -3   9   5        0.32        5.56      4.69 o 
  -2   9   5        3.70       11.87      5.46 o 
  -1   9   5        0.87       -4.60      4.60 o 
   0   9   5       21.13       17.41      7.26 o 
   1   9   5        1.61        5.30      6.40 o 
   2   9   5        1.87        9.95      7.92 o 
   3   9   5        0.06        7.34      8.64 o 
 -12  10   5        0.02       -2.45     10.18 o 
 -11  10   5        0.12       -0.82      7.31 o 
 -10  10   5       10.24        7.39     12.25 o 
  -9  10   5       14.22        7.62      7.42 o 
  -8  10   5        9.06        3.67      6.71 o 
  -7  10   5        3.74        2.79      6.32 o 
  -6  10   5        9.20       13.09      9.69 o 
  -5  10   5        6.23        8.24      5.74 o 
  -4  10   5       15.75       12.63      6.67 o 
  -3  10   5        0.91       -0.23     11.13 o 
  -2  10   5        2.37        2.98      4.94 o 
  -1  10   5        2.44        0.94      8.12 o 
   0  10   5        0.84       11.34      7.37 o 
   1  10   5        5.06       25.04     12.25 o 
 -11  11   5        1.60       20.27      9.51 o 
 -10  11   5        3.35        6.54      8.71 o 
  -9  11   5        9.54        3.46      7.68 o 
  -8  11   5        0.71       10.76      7.81 o 
  -7  11   5        3.99        3.65     11.43 o 
  -6  11   5        0.23        9.09     10.89 o 
  -5  11   5        2.96       -0.11      9.36 o 
  -4  11   5        1.89       -1.47     10.23 o 
  -3  11   5        0.13       14.80     11.86 o 
  -2  11   5       21.77       21.34      8.88 o 
  -1  11   5       13.19       17.39      8.88 o 
   0  11   5        5.58       37.66     14.86 o 
 -10  12   5        2.34       11.48     13.93 o 
  -9  12   5        0.11        4.14     11.21 o 
  -8  12   5        3.22        9.36     11.05 o 
  -7  12   5        1.37       -5.33     10.01 o 
  -6  12   5        6.42        5.55     11.65 o 
  -5  12   5        5.74       13.88     12.35 o 
  -4  12   5        8.89       -3.70     11.32 o 
  -3  12   5        6.54       14.04     14.21 o 
   1 -12   6        4.22       13.66     15.24 o 
   2 -12   6       16.56       23.68     10.06 o 
   3 -12   6        0.51       -4.20      7.71 o 
   4 -12   6       16.69        4.93      8.33 o 
   5 -12   6        1.53        1.79      8.21 o 
   6 -12   6       19.35       17.08      7.21 o 
   7 -12   6        3.30       -4.35      5.92 o 
   8 -12   6        1.51       -4.72      4.72 o 
   9 -12   6        2.88       -3.98      5.42 o 
  -1 -11   6        1.16       -3.43     13.33 o 
   1 -11   6        1.31        2.34      7.18 o 
   2 -11   6        0.79        6.12      5.96 o 
   3 -11   6       14.79       17.54      6.75 o 
   4 -11   6        0.74       -0.59      6.08 o 
   5 -11   6       38.39       46.25      7.82 o 
   6 -11   6       58.54       65.87      8.50 o 
   7 -11   6        1.66        0.66      4.70 o 
   8 -11   6        8.43       12.18      6.72 o 
   9 -11   6        0.49        2.54      5.10 o 
  10 -11   6        0.97       -4.94      4.94 o 
  -3 -10   6        6.50       24.76     16.49 o 
  -2 -10   6        0.53       -3.27     11.54 o 
   0 -10   6        4.76        5.81      5.97 o 
   1 -10   6        0.68        6.90      5.68 o 
   2 -10   6        3.38       12.10      6.26 o 
   3 -10   6       44.33       28.62      9.43 o 
   4 -10   6        1.58        4.98      5.03 o 
   5 -10   6       13.34       11.07      4.76 o 
   6 -10   6       29.96       34.72      5.72 o 
   7 -10   6        7.88        8.49      4.40 o 
   8 -10   6       11.76        6.27      4.28 o 
   9 -10   6        6.21        9.59      4.70 o 
  10 -10   6        1.24        0.83      4.92 o 
  -4  -9   6        1.54        3.10     13.12 o 
  -3  -9   6        6.12       20.68     14.37 o 
  -2  -9   6       24.34       29.17     14.59 o 
   0  -9   6       60.04       71.87      9.87 o 
   1  -9   6        1.14        1.23      4.69 o 
   2  -9   6        1.91       -0.70      5.03 o 
   3  -9   6       44.62       58.63      7.24 o 
   4  -9   6       30.24       29.73      5.15 o 
   5  -9   6       36.20       38.41      5.80 o 
   6  -9   6        0.16       -1.77      3.36 o 
   7  -9   6        1.40        1.62      4.21 o 
   8  -9   6        7.15        8.78      3.87 o 
   9  -9   6        7.78       15.52      5.59 o 
  10  -9   6        0.17        3.99      4.77 o 
  11  -9   6        0.93       -1.44      6.33 o 
  -5  -8   6        4.32        8.82     13.01 o 
  -4  -8   6        0.02       -2.50     10.45 o 
  -3  -8   6       10.33        0.38      8.98 o 
  -1  -8   6       46.53       39.75      6.55 o 
   0  -8   6        5.45        5.44      4.72 o 
   1  -8   6        2.56        0.58      4.24 o 
   2  -8   6       14.39       13.18      6.95 o 
   3  -8   6       49.75       47.27      5.29 o 
   4  -8   6       11.88       11.60      3.71 o 
   5  -8   6        0.56       -2.23      3.03 o 
   6  -8   6        2.91        0.53      3.30 o 
   7  -8   6       63.77       43.58      5.25 o 
   8  -8   6       57.20       38.87      5.47 o 
   9  -8   6       14.19       13.30      4.58 o 
  10  -8   6        4.53        5.58      4.89 o 
  11  -8   6        0.52        5.38      5.07 o 
  -6  -7   6       11.90       10.45     11.97 o 
  -5  -7   6        5.73        3.59      9.96 o 
  -4  -7   6       14.36       -1.69     10.78 o 
  -3  -7   6      131.53      135.08     20.57 o 
  -2  -7   6      116.19      123.55     15.35 o 
  -1  -7   6      108.93      114.30      8.68 o 
   0  -7   6      258.08      256.48     11.93 o 
   1  -7   6        4.11        5.01      3.59 o 
   2  -7   6      166.54      148.76      8.67 o 
   3  -7   6       68.71       72.47      5.78 o 
   4  -7   6        1.12       -0.09      3.26 o 
   5  -7   6        0.00        0.78      2.77 o 
   6  -7   6       35.52       38.83      4.72 o 
   7  -7   6      122.46      137.16      6.27 o 
   8  -7   6        6.26        5.48      3.08 o 
   9  -7   6       47.86       54.13      5.26 o 
  10  -7   6        1.43        1.35      4.38 o 
  11  -7   6        0.30       -4.56      5.22 o 
  12  -7   6        0.27       -5.20      5.82 o 
  -7  -6   6        2.07       -1.85      9.85 o 
  -6  -6   6       67.24       64.33     16.38 o 
  -5  -6   6        0.90       -3.86      8.76 o 
  -4  -6   6        3.12        1.14      9.36 o 
  -2  -6   6      232.82      218.94      8.57 o 
  -1  -6   6       26.60       33.62      6.65 o 
   0  -6   6      681.56      687.70     15.07 o 
   1  -6   6        5.48        3.27      2.94 o 
   2  -6   6        1.36        1.21      2.47 o 
   3  -6   6      104.31      108.49      5.38 o 
   4  -6   6       63.51       66.82      4.63 o 
   5  -6   6       77.49       92.54      4.89 o 
   6  -6   6        7.68       11.46      2.89 o 
   7  -6   6      293.46      315.56      8.38 o 
   8  -6   6       40.80       41.35      3.90 o 
   9  -6   6        6.31        4.51      3.56 o 
  10  -6   6        0.06        1.64      3.49 o 
  11  -6   6        3.49        4.79      4.30 o 
  12  -6   6        0.25       -3.69      5.14 o 
  -8  -5   6       60.41       28.36     12.46 o 
  -7  -5   6        5.16       18.12     10.56 o 
  -6  -5   6       16.49       21.91      8.44 o 
  -5  -5   6       76.41       70.46     13.20 o 
  -4  -5   6       69.86       71.96      9.07 o 
  -3  -5   6       13.83        7.36     10.12 o 
  -2  -5   6     1223.28     1211.90     20.67 o 
  -1  -5   6       94.75       98.17      7.66 o 
   0  -5   6       81.27       71.69      6.83 o 
   1  -5   6      689.96      735.15     12.18 o 
   2  -5   6       12.49       10.78      2.65 o 
   3  -5   6      181.31      158.35      6.61 o 
   4  -5   6      263.88      347.95      7.30 o 
   5  -5   6       26.38       28.05      2.63 o 
   6  -5   6       21.92       19.27      2.71 o 
   7  -5   6      359.17      356.21      7.95 o 
   8  -5   6       46.76       38.98      4.85 o 
   9  -5   6       39.78       43.13      5.51 o 
  10  -5   6        7.15        7.03      4.25 o 
  11  -5   6        2.50       -1.66      4.31 o 
  12  -5   6        0.09       -4.58      5.59 o 
  -9  -4   6        7.98       12.79      7.54 o 
  -8  -4   6       24.43       10.41      7.40 o 
  -7  -4   6       18.78       21.27      6.50 o 
  -6  -4   6      198.54      209.60      9.96 o 
  -5  -4   6       59.60       78.17      6.48 o 
  -4  -4   6       34.93       37.31      5.51 o 
  -3  -4   6       37.04       42.37      3.84 o 
  -2  -4   6       75.02       64.96      3.85 o 
  -1  -4   6      927.97      893.46     14.84 o 
   0  -4   6      119.16      124.24      6.81 o 
   1  -4   6       15.45       16.47      4.95 o 
   2  -4   6      142.15      156.88      7.80 o 
   3  -4   6      599.77      548.06      9.22 o 
   4  -4   6     1752.63     1751.49     17.13 o 
   5  -4   6       98.98      106.20      4.64 o 
   6  -4   6       13.96       14.87      2.56 o 
   7  -4   6      390.00      432.26      9.46 o 
   8  -4   6       10.39       11.33      3.79 o 
   9  -4   6        2.65        3.48      3.67 o 
  10  -4   6        1.00       -1.38      4.29 o 
  11  -4   6        0.07       -5.02      5.02 o 
 -10  -3   6        1.23       -1.49      7.82 o 
  -9  -3   6        3.99       -3.57      6.87 o 
  -8  -3   6       18.20       24.15      5.25 o 
  -7  -3   6      407.09      405.07     13.27 o 
  -6  -3   6        0.62       -3.28      3.28 o 
  -5  -3   6      110.92      118.33      6.94 o 
  -4  -3   6        0.08        1.28      3.07 o 
  -3  -3   6      175.76      156.20      6.09 o 
  -2  -3   6     1441.41     1535.42     19.49 o 
  -1  -3   6        4.33        6.92      1.68 o 
   0  -3   6       13.70       16.25      2.82 o 
   1  -3   6      223.40      190.71      6.10 o 
   2  -3   6       47.56       47.44      3.66 o 
   3  -3   6      139.77      114.27      5.73 o 
   4  -3   6     8889.54     8583.44     79.55 o 
   5  -3   6      296.71      316.02      7.37 o 
   6  -3   6       84.19       66.62      3.85 o 
   7  -3   6      193.91      177.41      8.01 o 
   8  -3   6       28.00       19.08      4.64 o 
   9  -3   6       15.53       13.78      4.79 o 
  10  -3   6        5.39        4.73      4.78 o 
  11  -3   6        1.93        4.20      5.00 o 
 -10  -2   6        4.50        9.30      6.57 o 
  -9  -2   6        1.25        7.72      5.68 o 
  -8  -2   6       69.88       78.19      7.34 o 
  -7  -2   6      314.36      295.61     11.02 o 
  -6  -2   6        0.73       -1.78      3.06 o 
  -5  -2   6      246.08      290.19     11.88 o 
  -4  -2   6       13.67       11.98      3.07 o 
  -3  -2   6       33.86       36.14      6.37 o 
  -2  -2   6      243.60      269.56      7.30 o 
  -1  -2   6      280.16      209.37      4.83 o 
   0  -2   6       47.19       40.53      3.17 o 
   1  -2   6       61.12       59.60      3.01 o 
   2  -2   6        0.04       -1.07      1.82 o 
   3  -2   6      508.71      542.87      9.10 o 
   4  -2   6     5191.79     5083.52     54.23 o 
   5  -2   6       30.27       18.13      3.39 o 
   6  -2   6      103.95       94.29      5.67 o 
   7  -2   6      383.56      414.87     12.93 o 
   8  -2   6        7.14       10.33      4.80 o 
   9  -2   6        0.01       -3.57      3.57 o 
  10  -2   6        5.66        3.56      4.63 o 
  11  -2   6        0.25        0.04      5.44 o 
 -11  -1   6        1.18        2.50      5.99 o 
 -10  -1   6        0.75        4.36      5.76 o 
  -9  -1   6        7.52        0.43      5.33 o 
  -8  -1   6       66.38       70.02      8.32 o 
  -7  -1   6     1561.46     1487.55     26.05 o 
  -6  -1   6       48.48       47.09      5.05 o 
  -5  -1   6        4.35        0.39      2.57 o 
  -4  -1   6       69.48       81.06      5.68 o 
  -3  -1   6       61.03       62.35     10.64 o 
  -2  -1   6     2153.82     2337.70     34.26 o 
  -1  -1   6     2258.11     2249.25     32.94 o 
   0  -1   6      260.04      190.68      4.84 o 
   1  -1   6       42.95       47.03      3.34 o 
   2  -1   6      234.55      215.94      5.71 o 
   3  -1   6      400.70      400.92      8.45 o 
   4  -1   6     3177.99     3264.67     37.65 o 
   5  -1   6       11.43       15.69      4.18 o 
   6  -1   6       14.47       10.26      4.07 o 
   7  -1   6       29.29       36.44      5.55 o 
   8  -1   6        9.38        7.46      4.51 o 
   9  -1   6        0.23       -4.39      4.39 o 
  10  -1   6        5.96        2.34      5.73 o 
  11  -1   6        0.01       -3.31      5.42 o 
 -11   0   6        2.54        1.35      6.10 o 
 -10   0   6        5.44        6.27      5.73 o 
  -9   0   6       23.12       12.81     10.11 o 
  -8   0   6       60.81       63.54      7.82 o 
  -7   0   6      132.77      120.86     11.04 o 
  -6   0   6      145.11      175.84      8.60 o 
  -5   0   6        9.05       16.43      2.99 o 
  -4   0   6     1275.97     1428.26     23.93 o 
  -3   0   6      125.36      137.41      7.86 o 
  -2   0   6        1.97        6.80      2.22 o 
  -1   0   6       63.58       57.77      5.91 o 
   0   0   6      319.45      336.71      9.00 o 
   1   0   6      242.07      260.32      6.90 o 
   2   0   6       59.05       71.56      3.89 o 
   3   0   6       37.36       39.91      3.90 o 
   4   0   6        3.35        4.79      2.52 o 
   5   0   6        0.02       -0.58      2.98 o 
   6   0   6       20.05       24.54      4.96 o 
   7   0   6      139.50      128.84      8.83 o 
   8   0   6        0.02       -0.51      4.96 o 
   9   0   6        0.42        0.42      4.81 o 
  10   0   6        0.02        3.73      5.36 o 
 -12   1   6        0.85       -0.62      5.84 o 
 -11   1   6        6.40       -1.96      5.77 o 
 -10   1   6        4.36       -4.26      4.41 o 
  -9   1   6       11.02        6.87      5.01 o 
  -8   1   6      291.90      302.80     18.18 o 
  -7   1   6        1.08       -1.08      3.61 o 
  -6   1   6        8.12       13.18      4.88 o 
  -5   1   6        8.45       20.44      3.79 o 
  -4   1   6      187.28      173.30     14.31 o 
  -3   1   6       14.55       24.69      3.51 o 
  -2   1   6      895.03     1009.07     18.54 o 
  -1   1   6     5096.61     4860.88     65.47 o 
   0   1   6        0.01       -1.82      1.82 o 
   1   1   6     1470.79     1450.42     20.85 o 
   2   1   6       94.53       84.18      4.33 o 
   3   1   6        0.02       -2.16      2.16 o 
   4   1   6       41.43       52.38      4.50 o 
   5   1   6        2.92        7.39      3.65 o 
   6   1   6       79.37       91.01      7.48 o 
   7   1   6       40.99       52.64      6.44 o 
   8   1   6        0.06       -0.45      3.89 o 
   9   1   6        3.59        3.98      4.55 o 
  10   1   6        2.12        2.26      5.78 o 
 -12   2   6        0.00        0.12      5.77 o 
 -11   2   6        1.34        5.85      5.55 o 
 -10   2   6       15.25        8.47      5.24 o 
  -9   2   6       12.71        2.78      5.96 o 
  -8   2   6       34.56       40.18      7.77 o 
  -7   2   6       25.39       27.05      6.48 o 
  -6   2   6      146.75      187.51     10.55 o 
  -5   2   6       21.16       21.73      3.90 o 
  -4   2   6      707.35      668.99     15.07 o 
  -3   2   6       40.40       30.47      4.01 o 
  -2   2   6      232.77      221.39      7.75 o 
  -1   2   6      371.36      321.78     11.39 o 
   0   2   6     1021.66     1074.92     16.72 o 
   1   2   6       19.90       16.23      3.04 o 
   2   2   6      336.66      345.46      8.17 o 
   3   2   6       22.32       18.89      3.38 o 
   4   2   6      139.45      127.41      7.30 o 
   5   2   6        1.75        1.99      3.61 o 
   6   2   6       10.04        3.17      4.09 o 
   7   2   6       21.03       11.34      7.33 o 
   8   2   6        0.09       -4.30      4.30 o 
   9   2   6        0.96       -1.38      5.13 o 
 -12   3   6        4.25        1.49      6.07 o 
 -11   3   6       10.52        4.95      5.52 o 
 -10   3   6        1.86       -3.59      4.81 o 
  -9   3   6       33.03       32.98      6.47 o 
  -8   3   6       29.20       16.66      6.75 o 
  -7   3   6       21.15       46.03      5.79 o 
  -6   3   6       38.84       41.10      5.37 o 
  -5   3   6       14.31        5.82      5.07 o 
  -4   3   6      368.82      379.63     10.99 o 
  -3   3   6     1339.58     1248.81     22.52 o 
  -2   3   6        0.52        0.44      1.49 o 
  -1   3   6     1333.81     1284.53     19.07 o 
   0   3   6      638.43      712.09     21.93 o 
   1   3   6      569.67      607.01     10.95 o 
   2   3   6        3.26        7.25      2.90 o 
   3   3   6        9.91        6.22      2.92 o 
   4   3   6        5.81        7.89      5.04 o 
   5   3   6       87.57      108.26      9.54 o 
   6   3   6       36.17       28.91      5.66 o 
   7   3   6       11.25       12.77      5.22 o 
   8   3   6        1.82       -4.23      6.85 o 
 -13   4   6        0.36        1.03     11.59 o 
 -12   4   6        0.21       -1.77      5.78 o 
 -11   4   6       52.72       56.07      9.10 o 
 -10   4   6        1.38        4.61      4.76 o 
  -9   4   6        1.66        8.90      4.61 o 
  -8   4   6       71.18       67.11      9.24 o 
  -7   4   6      245.02      290.89     11.47 o 
  -6   4   6       17.02       17.72      5.20 o 
  -5   4   6      141.35      126.16      7.38 o 
  -4   4   6      198.18      171.91     10.42 o 
  -3   4   6      293.25      334.49     10.20 o 
  -2   4   6      890.24      812.12     14.04 o 
  -1   4   6      145.05      145.56      5.91 o 
   0   4   6      480.39      496.78     11.27 o 
   1   4   6        0.00       -3.88      3.88 o 
   2   4   6       88.01      112.99      6.54 o 
   3   4   6       62.41       59.55      5.72 o 
   4   4   6      266.79      304.97     17.69 o 
   5   4   6        3.44        0.21      3.84 o 
   6   4   6        0.48        0.87      4.82 o 
   7   4   6        9.28       14.28      8.00 o 
   8   4   6        1.78       -3.46      7.67 o 
 -13   5   6        1.33        2.15      6.49 o 
 -12   5   6        1.07       -0.89      5.30 o 
 -11   5   6       39.97       57.50      8.68 o 
 -10   5   6        2.30        1.90      4.59 o 
  -9   5   6        4.94       10.29      5.86 o 
  -8   5   6      265.51      268.61     12.27 o 
  -7   5   6       13.02        4.98      3.89 o 
  -6   5   6       28.34       39.13      5.57 o 
  -5   5   6       71.75       73.70      9.20 o 
  -4   5   6      720.16      750.41     17.02 o 
  -3   5   6      448.49      495.39     10.96 o 
  -2   5   6      102.02      100.53      5.20 o 
  -1   5   6      102.31       89.38      5.48 o 
   0   5   6       23.54       22.70      4.97 o 
   1   5   6       89.25      113.31     10.17 o 
   2   5   6       88.43       67.16      7.45 o 
   3   5   6      223.83      237.05     15.90 o 
   4   5   6       20.02       30.74      8.68 o 
   5   5   6       76.87       49.53     10.21 o 
   6   5   6        1.40       -6.16      6.16 o 
   7   5   6        3.92        1.63      9.91 o 
 -13   6   6        0.97       -2.02      5.98 o 
 -12   6   6        0.05        0.60      5.52 o 
 -11   6   6       28.22       17.67      8.90 o 
 -10   6   6       52.84       34.62      8.43 o 
  -9   6   6       62.33       89.15      8.72 o 
  -8   6   6       17.53        7.70      6.55 o 
  -7   6   6       10.16        8.64      4.08 o 
  -6   6   6      114.21      152.16     19.34 o 
  -5   6   6      171.97      176.98     12.48 o 
  -4   6   6      223.62      225.49     19.70 o 
  -3   6   6       17.79       16.57      4.47 o 
  -2   6   6      199.77      231.50     14.99 o 
  -1   6   6        1.63       -4.19      6.13 o 
   0   6   6       19.00        7.02      4.68 o 
   1   6   6       29.11       20.15      5.39 o 
   2   6   6      480.37      509.77     21.68 o 
   3   6   6       14.54        7.71      8.16 o 
   4   6   6        1.70        1.64      7.65 o 
   5   6   6        6.62        8.89      6.77 o 
   6   6   6        0.72        3.15      7.63 o 
 -13   7   6        0.26        6.97      6.77 o 
 -12   7   6        0.14       -1.25      5.75 o 
 -11   7   6        2.71       15.19      7.20 o 
 -10   7   6        0.80        1.47      8.22 o 
  -9   7   6      111.69      119.76     33.50 o 
  -8   7   6      449.34      521.87     21.88 o 
  -7   7   6      117.34      136.40     15.51 o 
  -6   7   6       13.83       16.43      6.29 o 
  -5   7   6      131.25      149.29     12.28 o 
  -4   7   6      201.63      223.96     14.39 o 
  -3   7   6       16.93       16.31      4.88 o 
  -2   7   6       19.22       17.55      5.15 o 
  -1   7   6      125.66      107.17      8.81 o 
   0   7   6       32.47       36.46      6.30 o 
   1   7   6      179.34      190.57     11.75 o 
   2   7   6      195.59      188.21     15.74 o 
   3   7   6       42.35       35.63     16.06 o 
   4   7   6        3.71        0.63      6.66 o 
   5   7   6        0.25       -4.41      7.14 o 
 -12   8   6        1.45        2.95      7.34 o 
 -11   8   6        2.62        4.63     10.40 o 
 -10   8   6       12.32        4.43      7.00 o 
  -9   8   6       22.24       25.68     10.94 o 
  -8   8   6       23.60       12.46      6.94 o 
  -7   8   6      190.28      213.89     15.39 o 
  -6   8   6       76.72       60.35      9.58 o 
  -5   8   6        0.01       -1.62      4.90 o 
  -4   8   6       23.95       17.23      6.56 o 
  -3   8   6       13.04        6.16      9.57 o 
  -2   8   6        3.19        2.06      4.29 o 
  -1   8   6       13.86       17.08      5.82 o 
   0   8   6        9.48        8.68      5.66 o 
   1   8   6        1.51       -4.17      5.54 o 
   2   8   6        8.04        8.98      9.12 o 
   3   8   6        2.60        7.93      7.68 o 
   4   8   6        0.69       15.67      9.12 o 
 -12   9   6        0.55       10.01     11.10 o 
 -11   9   6        7.65        7.62     10.67 o 
 -10   9   6        5.58       20.90      8.52 o 
  -9   9   6        5.17        8.71      6.96 o 
  -8   9   6       14.32       16.78     15.38 o 
  -7   9   6       11.18        3.20      6.18 o 
  -6   9   6       51.13       45.23      8.90 o 
  -5   9   6        0.67        1.21      5.58 o 
  -4   9   6       29.45       22.49      8.03 o 
  -3   9   6        5.86        1.66     10.34 o 
  -2   9   6       57.44       64.53      9.51 o 
  -1   9   6       21.22        7.79      5.38 o 
   0   9   6        0.09       -4.31      5.16 o 
   1   9   6       11.88       15.80      8.02 o 
   2   9   6        0.09        5.88      7.93 o 
   3   9   6        1.29       -0.23      8.09 o 
 -12  10   6        0.16       -0.27     10.34 o 
 -11  10   6       10.05       13.49      8.50 o 
 -10  10   6        0.00       -1.96      6.88 o 
  -9  10   6        8.78       14.36      7.81 o 
  -8  10   6        0.48        6.97      9.31 o 
  -7  10   6        0.24       -4.18     10.48 o 
  -6  10   6        1.27       -3.93      5.71 o 
  -5  10   6        2.94       14.61      9.01 o 
  -4  10   6       30.52       23.17      8.52 o 
  -3  10   6       12.64        0.10      6.52 o 
  -2  10   6       10.73       17.98      6.43 o 
  -1  10   6        0.48        6.08      5.91 o 
   0  10   6        5.81       18.34     18.01 o 
   1  10   6        3.38       -0.50     11.95 o 
 -11  11   6        0.00        5.65      8.64 o 
 -10  11   6        2.30       14.18      9.02 o 
  -9  11   6        3.96        8.70      8.33 o 
  -8  11   6        0.06       12.01      7.64 o 
  -7  11   6        1.90        1.31      6.65 o 
  -6  11   6        6.29        5.71      6.70 o 
  -5  11   6        4.05       -0.75      6.39 o 
  -4  11   6        1.80        2.15      6.55 o 
  -3  11   6        4.37       -9.31     10.18 o 
  -2  11   6        0.42        1.58     10.99 o 
  -1  11   6        1.58       19.32     12.57 o 
  -9  12   6        0.78       -8.54     12.57 o 
  -8  12   6        3.45       11.43     13.82 o 
  -7  12   6        0.19       11.59     13.33 o 
  -6  12   6        3.29       -3.92     11.43 o 
  -5  12   6        0.11       -0.49     12.03 o 
  -4  12   6        1.93        7.84     13.33 o 
  -3  12   6        1.99        0.71     12.63 o 
   2 -12   7        0.10       -1.93      8.47 o 
   3 -12   7        1.93       -7.31      7.31 o 
   4 -12   7        0.36       -0.88      7.45 o 
   5 -12   7        3.04       13.85      9.61 o 
   6 -12   7       53.93       49.54      9.99 o 
   7 -12   7        0.02       -5.57      5.57 o 
   8 -12   7        0.12        2.34      5.52 o 
  -1 -11   7        0.04        4.35     13.33 o 
   1 -11   7        0.02        5.60      6.35 o 
   2 -11   7        1.18       -3.90      5.83 o 
   3 -11   7       34.96       30.05      9.40 o 
   4 -11   7        1.61        0.89      5.58 o 
   5 -11   7       40.23       17.38      7.66 o 
   6 -11   7       52.09       44.11      7.71 o 
   7 -11   7        0.01        0.82      4.96 o 
   8 -11   7        0.02        0.70      4.95 o 
   9 -11   7        2.04        5.81      5.75 o 
  10 -11   7        0.03       -4.47      9.34 o 
  -2 -10   7        7.47       -4.95     11.76 o 
   0 -10   7        0.52        4.49      5.56 o 
   1 -10   7       20.37       13.72      6.29 o 
   2 -10   7       21.48       27.53      7.17 o 
   3 -10   7        3.32       14.45      6.42 o 
   4 -10   7        5.62       -0.13      4.63 o 
   5 -10   7       26.63       34.08      5.81 o 
   6 -10   7       45.12       48.63      6.33 o 
   7 -10   7        6.58        7.89      4.49 o 
   8 -10   7        0.08        2.52      4.09 o 
   9 -10   7       19.51       21.05      5.53 o 
  10 -10   7        0.00       -2.90      4.59 o 
  -4  -9   7        0.64       15.18     13.50 o 
  -3  -9   7        0.00       -4.79     10.83 o 
  -1  -9   7        5.29        7.95      9.14 o 
   0  -9   7       20.44       20.02      6.14 o 
   1  -9   7        2.69        8.20      6.83 o 
   2  -9   7       24.32       22.95      6.04 o 
   3  -9   7       46.89       58.70      7.36 o 
   4  -9   7        3.91        2.61      3.68 o 
   5  -9   7       35.87       36.03      6.56 o 
   6  -9   7       37.81       44.37      5.91 o 
   7  -9   7        3.00        3.04      3.55 o 
   8  -9   7        0.29       -0.63      3.87 o 
   9  -9   7        9.00        7.27      4.38 o 
  10  -9   7        0.73       -0.40      4.68 o 
  11  -9   7        0.77       13.75      8.14 o 
  -5  -8   7        0.55       -9.58      9.58 o 
  -4  -8   7        0.81        2.94     12.14 o 
  -3  -8   7        0.03        4.90     10.34 o 
  -1  -8   7        7.03        4.53      4.57 o 
   0  -8   7        3.91        2.60      7.21 o 
   1  -8   7       45.90       62.89      8.14 o 
   2  -8   7       12.40        9.40      7.21 o 
   3  -8   7       57.27       58.53      7.46 o 
   4  -8   7        2.94        0.71      3.36 o 
   5  -8   7        6.37       -1.64      3.11 o 
   6  -8   7        4.67        2.29      3.52 o 
   7  -8   7       20.99       21.70      4.60 o 
   8  -8   7        9.88       12.36      3.84 o 
   9  -8   7       13.29        5.98      3.86 o 
  10  -8   7        0.09        0.65      5.52 o 
  11  -8   7        0.08        4.29      4.91 o 
  -6  -7   7       22.78       17.20     12.68 o 
  -5  -7   7        1.57        3.76     10.72 o 
  -4  -7   7        3.41       11.92     11.81 o 
  -3  -7   7       16.95       33.58     13.06 o 
  -2  -7   7        0.01       -1.42      6.26 o 
  -1  -7   7        5.66        6.39      4.58 o 
   0  -7   7        0.67        8.96      4.43 o 
   1  -7   7       17.33       20.59      5.26 o 
   2  -7   7       12.39       14.12      3.80 o 
   3  -7   7       84.62       79.91      5.38 o 
   4  -7   7        0.53       -0.96      2.49 o 
   5  -7   7       12.02        9.34      3.29 o 
   6  -7   7       61.55       63.89      5.29 o 
   7  -7   7        0.09        1.80      2.67 o 
   8  -7   7        0.01       -1.96      2.89 o 
   9  -7   7       21.46       14.97      4.45 o 
  10  -7   7        0.12        0.19      4.46 o 
  11  -7   7        3.17       -4.78      4.78 o 
  -7  -6   7        6.79       -8.98      8.98 o 
  -6  -6   7       40.01       60.58     15.84 o 
  -5  -6   7       10.23        5.66      9.96 o 
  -4  -6   7        4.12        3.54      9.31 o 
  -3  -6   7       23.23       29.15      8.06 o 
  -2  -6   7       29.07       26.56      6.21 o 
  -1  -6   7       14.04       10.45      4.72 o 
   0  -6   7      227.39      241.06      8.31 o 
   1  -6   7      267.18      261.45      7.81 o 
   2  -6   7      650.88      669.90     12.64 o 
   3  -6   7       13.82        9.92      2.94 o 
   4  -6   7      139.81      160.98      6.57 o 
   5  -6   7        3.35        3.95      2.86 o 
   6  -6   7       49.03       68.96      4.78 o 
   7  -6   7       18.00       22.47      3.48 o 
   8  -6   7        0.24        5.28      4.33 o 
   9  -6   7        8.63        6.91      4.62 o 
  10  -6   7        2.56       -0.64      4.43 o 
  11  -6   7        2.25        3.87      5.20 o 
  -8  -5   7        2.96        4.41     10.29 o 
  -7  -5   7       37.88       32.05      8.90 o 
  -6  -5   7        2.40        2.80      5.95 o 
  -5  -5   7        3.92       -2.63     11.29 o 
  -4  -5   7      213.63      217.99     14.32 o 
  -3  -5   7       39.69       50.81      9.14 o 
  -2  -5   7        9.33        4.03      3.75 o 
  -1  -5   7        0.01        5.37      3.69 o 
   0  -5   7       26.20       27.88      5.21 o 
   1  -5   7     1022.63     1011.69     16.61 o 
   2  -5   7      295.33      338.81      8.89 o 
   3  -5   7       99.70      119.93      5.53 o 
   4  -5   7       61.13       59.93      4.36 o 
   5  -5   7        6.35        3.68      2.25 o 
   6  -5   7        0.00       -0.75      2.11 o 
   7  -5   7        2.17        2.06      2.43 o 
   8  -5   7        8.55        9.47      3.74 o 
   9  -5   7       16.33        2.46      3.64 o 
  10  -5   7        0.08       -4.00      4.21 o 
  11  -5   7        1.85        6.08      6.86 o 
  -9  -4   7       13.21       15.62     12.30 o 
  -8  -4   7        0.60        5.15      6.84 o 
  -7  -4   7       40.70       45.62      9.10 o 
  -6  -4   7        0.81       -2.36      4.00 o 
  -5  -4   7        7.31        9.71      4.63 o 
  -4  -4   7        1.23        5.96      4.11 o 
  -3  -4   7      498.86      508.79     11.80 o 
  -2  -4   7       43.57       42.87      4.13 o 
  -1  -4   7     1408.00     1477.37     19.86 o 
   0  -4   7      499.17      516.62     10.68 o 
   1  -4   7      278.55      326.86      8.11 o 
   2  -4   7        1.46        4.26      2.45 o 
   3  -4   7       46.12       47.67      4.10 o 
   4  -4   7       31.67       25.55      2.97 o 
   5  -4   7      140.33      140.13      5.31 o 
   6  -4   7        0.22       -2.09      2.09 o 
   7  -4   7        8.83        9.31      3.27 o 
   8  -4   7       17.53       12.12      4.38 o 
   9  -4   7        9.03        1.54      4.41 o 
  10  -4   7        9.53        3.32      5.82 o 
  11  -4   7        4.98        9.53      5.85 o 
 -10  -3   7        9.22       10.86      7.04 o 
  -9  -3   7       18.35       20.32      9.28 o 
  -8  -3   7        2.55        0.74      4.32 o 
  -7  -3   7      193.88      206.12     10.19 o 
  -6  -3   7       66.36       80.42      6.66 o 
  -5  -3   7      142.65      141.99      7.62 o 
  -4  -3   7       64.73       84.09      6.77 o 
  -3  -3   7       61.96       64.12      4.56 o 
  -2  -3   7      221.55      237.14      7.17 o 
  -1  -3   7       76.40       74.68      2.92 o 
   0  -3   7      500.98      536.49     10.25 o 
   1  -3   7       88.32       82.39      4.59 o 
   2  -3   7      252.21      273.69      6.14 o 
   3  -3   7     1071.97     1161.91     16.86 o 
   4  -3   7       25.97       33.59      3.28 o 
   5  -3   7       96.28       73.03      4.58 o 
   6  -3   7       37.67       22.35      3.68 o 
   7  -3   7      102.90      107.21     10.31 o 
   8  -3   7       29.80       31.36      5.52 o 
   9  -3   7       11.23       13.76      5.28 o 
  10  -3   7        4.26       10.34      5.31 o 
  11  -3   7        0.63        1.58      5.00 o 
 -10  -2   7        6.30       -4.95      5.71 o 
  -9  -2   7       17.76       15.45      6.15 o 
  -8  -2   7       74.95       81.33      8.76 o 
  -7  -2   7      467.72      476.58     14.32 o 
  -6  -2   7       50.87       95.77      9.39 o 
  -5  -2   7       14.10       15.49      3.65 o 
  -4  -2   7       32.61       39.47      7.64 o 
  -3  -2   7      463.78      521.81     10.90 o 
  -2  -2   7      323.16      390.42     24.96 o 
  -1  -2   7      641.78      587.52     10.47 o 
   0  -2   7      178.93      187.38      5.78 o 
   1  -2   7       82.33       64.67      3.48 o 
   2  -2   7       84.35       97.44      4.76 o 
   3  -2   7      161.29      125.70      5.18 o 
   4  -2   7      255.59      206.27      7.68 o 
   5  -2   7        0.31        2.01      2.65 o 
   6  -2   7      282.08      274.73      8.97 o 
   7  -2   7       45.34       41.36      7.21 o 
   8  -2   7       18.66       16.73      5.06 o 
   9  -2   7        0.05        2.36      4.30 o 
  10  -2   7        8.33        9.70      5.55 o 
  11  -2   7        1.07        6.04      5.76 o 
 -11  -1   7        0.99       -4.19      5.76 o 
 -10  -1   7        6.94       -1.77      5.68 o 
  -9  -1   7       22.74       15.54      6.12 o 
  -8  -1   7        1.96        6.87      4.67 o 
  -7  -1   7      162.65      169.75     10.74 o 
  -6  -1   7      138.10      164.90      9.63 o 
  -5  -1   7       34.47       42.18      5.00 o 
  -4  -1   7       42.63       35.75      3.42 o 
  -3  -1   7      137.41      164.56      7.12 o 
  -2  -1   7     6522.04     6753.19     77.26 o 
  -1  -1   7      656.48      550.07     10.23 o 
   0  -1   7        1.53       -1.72      1.72 o 
   1  -1   7      373.23      391.61      8.68 o 
   2  -1   7       26.06       31.83      3.46 o 
   3  -1   7      961.99     1030.15     15.62 o 
   4  -1   7       15.15       14.55      3.07 o 
   5  -1   7        0.93        0.08      2.79 o 
   6  -1   7       44.49       41.09      6.50 o 
   7  -1   7       73.45       69.29      6.95 o 
   8  -1   7       32.66       21.83      5.38 o 
   9  -1   7       14.43       15.52      5.52 o 
  10  -1   7        8.95        6.70      5.58 o 
 -11   0   7        5.57       14.03      6.99 o 
 -10   0   7        0.58       -4.96      4.96 o 
  -9   0   7       40.60       30.31     11.81 o 
  -8   0   7      169.87      165.93     11.18 o 
  -7   0   7      708.57      682.99     31.05 o 
  -6   0   7       50.48       57.13      6.37 o 
  -5   0   7       25.04       21.36      3.34 o 
  -4   0   7       22.54       33.75      3.39 o 
  -3   0   7      843.73      928.10     18.34 o 
  -2   0   7      842.50     1016.98     15.77 o 
  -1   0   7        6.38        5.56      2.76 o 
   0   0   7        5.04       -0.10      1.88 o 
   1   0   7       37.99       34.26      3.43 o 
   2   0   7       69.17       83.68      4.33 o 
   3   0   7       37.11       35.92      4.59 o 
   4   0   7      223.96      241.70      7.83 o 
   5   0   7       38.86       31.82      4.76 o 
   6   0   7      177.80      170.51      9.22 o 
   7   0   7       90.41       90.90      8.09 o 
   8   0   7       13.19       18.98      5.44 o 
   9   0   7        0.33       -3.12      4.56 o 
  10   0   7        0.99        2.40      5.77 o 
 -12   1   7        1.15        2.52      6.63 o 
 -11   1   7        1.44        1.41      5.89 o 
 -10   1   7        0.90       -5.11      5.11 o 
  -9   1   7       76.13       70.51     11.74 o 
  -8   1   7       42.46       31.95      6.84 o 
  -7   1   7       36.82       29.15      7.57 o 
  -6   1   7      429.77      456.61     28.41 o 
  -5   1   7        0.68        0.59      4.78 o 
  -4   1   7       39.63       41.13      4.65 o 
  -3   1   7      135.95      151.73      7.02 o 
  -2   1   7     7612.16     7791.56    102.09 o 
  -1   1   7      506.70      479.40     11.96 o 
   0   1   7      101.49      118.61      5.00 o 
   1   1   7      651.70      606.42     11.97 o 
   2   1   7        4.07       -0.74      2.00 o 
   3   1   7       97.74      120.24      8.64 o 
   4   1   7        2.31       -2.38      2.38 o 
   5   1   7       90.15       99.71     11.27 o 
   6   1   7       39.86       37.92      5.55 o 
   7   1   7       35.24       37.55      6.22 o 
   8   1   7       12.17        8.52      4.71 o 
   9   1   7        2.30        5.28      5.34 o 
 -12   2   7        7.44       10.09      6.63 o 
 -11   2   7        6.62       -2.55      5.17 o 
 -10   2   7       28.68       31.20      6.96 o 
  -9   2   7       36.93       48.80      7.77 o 
  -8   2   7      376.72      409.56     15.29 o 
  -7   2   7      135.80      120.60     10.78 o 
  -6   2   7      132.87      115.24      7.45 o 
  -5   2   7        0.10       -0.18      2.67 o 
  -4   2   7       76.16       78.88      5.81 o 
  -3   2   7      680.28      808.54     17.15 o 
  -2   2   7       41.62       41.34      4.57 o 
  -1   2   7       27.94       23.56      3.95 o 
   0   2   7      476.44      523.25     11.75 o 
   1   2   7      586.46      635.78     12.83 o 
   2   2   7      130.13      117.88      5.46 o 
   3   2   7      449.84      480.79     10.87 o 
   4   2   7        4.23        5.25      4.22 o 
   5   2   7       93.96      103.15      7.68 o 
   6   2   7       61.55       76.47      7.97 o 
   7   2   7       16.64       17.48      5.32 o 
   8   2   7        1.00        7.89      5.32 o 
   9   2   7        0.55        7.74      5.87 o 
 -12   3   7        3.20        6.74      6.39 o 
 -11   3   7        0.03        0.36      5.17 o 
 -10   3   7       11.60        4.51      5.13 o 
  -9   3   7       12.90        8.90      4.96 o 
  -8   3   7        6.07       20.20      6.37 o 
  -7   3   7        2.04        4.15      7.23 o 
  -6   3   7        7.95       14.55      4.92 o 
  -5   3   7       45.33       49.53     10.30 o 
  -4   3   7      183.73      196.26     12.35 o 
  -3   3   7       11.46       14.62      3.38 o 
  -2   3   7      329.42      364.22     10.79 o 
  -1   3   7      619.55      647.70     20.38 o 
   0   3   7      299.16      319.11      8.59 o 
   1   3   7       13.27       10.78      3.13 o 
   2   3   7        1.66        2.95      2.65 o 
   3   3   7      238.35      265.10     13.82 o 
   4   3   7        0.57       -0.56      3.13 o 
   5   3   7       15.65       17.64      4.84 o 
   6   3   7        7.25        4.52      4.32 o 
   7   3   7       27.80       30.18      9.05 o 
   8   3   7        2.18       -1.62      5.14 o 
 -12   4   7        9.68       23.61      7.69 o 
 -11   4   7       19.20       12.41      6.24 o 
 -10   4   7        2.99        7.08      7.41 o 
  -9   4   7       20.49        3.91      5.39 o 
  -8   4   7       76.33       87.07     10.19 o 
  -7   4   7        0.02        3.96      4.06 o 
  -6   4   7      147.14      144.43     12.77 o 
  -5   4   7        8.47        7.69      3.57 o 
  -4   4   7        0.07        1.66      2.91 o 
  -3   4   7       47.80       57.08      7.09 o 
  -2   4   7      143.62      137.04      6.14 o 
  -1   4   7      794.82      895.98     19.68 o 
   0   4   7      131.75      162.71      7.01 o 
   1   4   7      262.06      292.08      9.21 o 
   2   4   7       80.75      100.80      5.75 o 
   3   4   7        1.55        9.72      4.67 o 
   4   4   7       29.42       28.20      5.29 o 
   5   4   7       86.36      113.64      8.60 o 
   6   4   7       50.23       42.12     10.27 o 
   7   4   7        0.90        7.09      8.17 o 
 -13   5   7        1.98        3.60      6.22 o 
 -12   5   7        3.44       -1.03      5.60 o 
 -11   5   7       16.00       10.93      5.84 o 
 -10   5   7        0.73        1.82      5.68 o 
  -9   5   7        0.05        2.96      5.36 o 
  -8   5   7       14.77       15.80      5.06 o 
  -7   5   7      127.12      162.41      9.64 o 
  -6   5   7      676.59      695.37     17.99 o 
  -5   5   7       38.22       29.41      4.84 o 
  -4   5   7       26.14       17.24      4.09 o 
  -3   5   7       33.87       28.04      3.69 o 
  -2   5   7      126.35      114.11      5.77 o 
  -1   5   7      370.34      438.78     10.97 o 
   0   5   7       39.18       40.51      5.85 o 
   1   5   7       43.79       37.75      6.13 o 
   2   5   7        6.39        9.00      4.75 o 
   3   5   7      102.70      118.84     12.58 o 
   4   5   7        4.57        6.01      6.98 o 
   5   5   7        3.28        3.88      6.08 o 
   6   5   7        0.26        1.76      7.38 o 
   7   5   7        5.78        3.14     13.17 o 
 -13   6   7        0.77       -0.82      6.30 o 
 -12   6   7        6.89        3.37      6.22 o 
 -11   6   7        1.59       -1.00      5.17 o 
 -10   6   7        6.55        4.39      6.00 o 
  -9   6   7        2.93       -0.48      4.18 o 
  -8   6   7       48.09       67.56      7.80 o 
  -7   6   7       51.63       37.61      6.44 o 
  -6   6   7       14.88       21.12     11.39 o 
  -5   6   7       25.89       32.66      7.19 o 
  -4   6   7      124.07      106.77     10.63 o 
  -3   6   7       31.08       33.25     12.14 o 
  -2   6   7      230.46      248.89     10.94 o 
  -1   6   7        0.68        8.07      4.10 o 
   0   6   7       12.91       -0.45      4.25 o 
   1   6   7       13.53       15.67      5.91 o 
   2   6   7      101.40      131.48     13.06 o 
   3   6   7       24.08       19.27      7.68 o 
   4   6   7        1.61       11.82      6.87 o 
   5   6   7        2.24       -2.50     15.05 o 
   6   6   7        7.84       -6.45     10.18 o 
 -13   7   7        0.00       -6.69     11.16 o 
 -12   7   7        1.36        7.52      6.03 o 
 -11   7   7       17.26       11.43     11.16 o 
 -10   7   7       19.47       15.78     10.99 o 
  -9   7   7       30.76       34.34      8.62 o 
  -8   7   7        0.46       -3.28      4.84 o 
  -7   7   7       67.78       60.50      9.73 o 
  -6   7   7       14.26       18.70      6.23 o 
  -5   7   7      151.76      138.97     12.37 o 
  -4   7   7       10.40       23.39      6.91 o 
  -3   7   7      224.56      242.90     15.24 o 
  -2   7   7       66.50       49.62      6.86 o 
  -1   7   7       14.69       14.54      5.24 o 
   0   7   7       27.20       15.62      5.33 o 
   1   7   7        0.06        5.06      5.26 o 
   2   7   7        0.28        5.20      6.39 o 
   3   7   7        0.91        3.85      7.29 o 
   4   7   7        0.39        7.48      7.58 o 
   5   7   7        4.80        4.33      8.15 o 
 -12   8   7        0.49       -1.47      7.73 o 
 -11   8   7        0.05       -8.93      9.09 o 
 -10   8   7        1.40       -4.19      9.77 o 
  -9   8   7        8.34        6.86      8.63 o 
  -8   8   7        0.77       -1.34      6.78 o 
  -7   8   7       26.01       44.88     15.18 o 
  -6   8   7       79.64       76.30     10.45 o 
  -5   8   7        2.77       -4.86      4.86 o 
  -4   8   7      124.68      102.78     31.57 o 
  -3   8   7       31.23       28.78      8.04 o 
  -2   8   7        3.60        5.45      4.80 o 
  -1   8   7        1.13       -4.17      4.42 o 
   0   8   7       12.30       19.28      5.96 o 
   1   8   7        0.44       -0.58      5.76 o 
   2   8   7        4.77        7.36      7.23 o 
   3   8   7        2.81        2.29      6.86 o 
 -12   9   7        0.11       -8.65      8.65 o 
 -11   9   7        0.29        5.71     10.40 o 
 -10   9   7        5.83        9.11      7.58 o 
  -9   9   7       11.48        5.25     15.84 o 
  -8   9   7        1.41        2.87      6.05 o 
  -7   9   7        3.69        2.67      6.41 o 
  -6   9   7       22.25       19.92      9.47 o 
  -5   9   7      121.68      106.54     43.27 o 
  -4   9   7       93.73       96.22     12.48 o 
  -3   9   7       54.12       61.60     16.03 o 
  -2   9   7        1.38        7.52      6.61 o 
  -1   9   7       12.77        2.54      5.47 o 
   0   9   7        2.84        1.72      5.03 o 
   1   9   7        1.27       -5.11      6.21 o 
   2   9   7        0.69       -6.91      6.91 o 
 -11  10   7        0.06       -5.23      6.50 o 
 -10  10   7        0.04        5.22      7.60 o 
  -9  10   7       19.81        6.37      7.57 o 
  -8  10   7        0.28       -0.42      6.04 o 
  -7  10   7        0.85        0.02      5.69 o 
  -6  10   7        0.11        2.55      7.27 o 
  -5  10   7        0.00       -4.61      7.08 o 
  -4  10   7       39.62       22.28     11.76 o 
  -3  10   7        3.18        6.26      6.86 o 
  -2  10   7        0.04        9.33      6.51 o 
  -1  10   7       17.76       20.05      6.85 o 
   0  10   7        8.32       12.96      8.19 o 
   1  10   7        2.07       13.79      8.78 o 
 -10  11   7        5.41        2.09      7.95 o 
  -9  11   7        3.67       15.48      8.18 o 
  -8  11   7        7.67        1.26     11.13 o 
  -7  11   7        4.87        3.26      7.15 o 
  -6  11   7        0.05        9.85      7.42 o 
  -5  11   7       19.54       20.59      8.90 o 
  -4  11   7        9.54        3.55      7.02 o 
  -3  11   7        4.30        3.99      7.31 o 
  -2  11   7        0.01        9.71      8.04 o 
  -9  12   7        2.58        7.08     12.57 o 
  -8  12   7        8.26       43.92     17.31 o 
  -7  12   7        1.16       -9.52      9.52 o 
  -6  12   7        3.23       12.46     13.23 o 
  -5  12   7        1.12       -4.90     11.37 o 
  -4  12   7        4.11       -7.08     11.05 o 
   2 -12   8       10.47        1.61      8.79 o 
   3 -12   8       17.37       13.77      9.08 o 
   4 -12   8        0.10       -3.28     10.99 o 
   5 -12   8        5.84       18.43      8.16 o 
   6 -12   8        3.86        2.86      6.89 o 
   7 -12   8        3.63        0.02      5.46 o 
   8 -12   8        0.02       12.68      6.29 o 
   1 -11   8        0.05        3.13     12.41 o 
   2 -11   8        2.35        9.24     14.45 o 
   3 -11   8        2.85       -2.96      7.73 o 
   4 -11   8       15.93       26.36      8.32 o 
   5 -11   8       28.97       28.59     13.17 o 
   6 -11   8        0.36        3.79      5.16 o 
   7 -11   8       30.38       28.67      6.88 o 
   8 -11   8        3.80       -0.52      4.98 o 
   9 -11   8        0.52       -3.73      5.00 o 
  -2 -10   8        4.18       -4.30     13.01 o 
   0 -10   8       53.19       58.44      9.01 o 
   1 -10   8        0.75        6.86      5.91 o 
   2 -10   8       31.75       29.37      7.37 o 
   3 -10   8       12.19        7.86      5.41 o 
   4 -10   8       19.57       14.58      5.73 o 
   5 -10   8       56.79       65.22      7.02 o 
   6 -10   8        0.03       -3.37      3.75 o 
   7 -10   8        1.75        4.70      4.38 o 
   8 -10   8        3.44        3.75      4.41 o 
   9 -10   8        3.39       11.14      5.53 o 
  10 -10   8        4.21        8.38      5.86 o 
  -4  -9   8        7.91       20.85     13.82 o 
  -3  -9   8        3.93        6.04     11.65 o 
  -1  -9   8       68.00       49.09     13.44 o 
   0  -9   8        9.17        5.20      5.16 o 
   1  -9   8        0.29       -2.31      4.62 o 
   2  -9   8        5.65       -2.95      4.19 o 
   3  -9   8        6.13       -2.79      4.02 o 
   4  -9   8        0.72       -3.47      3.47 o 
   5  -9   8        7.27        3.88      3.98 o 
   6  -9   8        7.15        5.65      4.20 o 
   7  -9   8       22.90       19.35      8.11 o 
   8  -9   8        3.61        2.22      4.12 o 
   9  -9   8        4.57        5.10      4.43 o 
  10  -9   8        3.91        1.01      5.17 o 
  11  -9   8        0.06       -2.84      7.76 o 
  -5  -8   8        9.23        8.11     12.84 o 
  -4  -8   8        4.03       -9.69     10.23 o 
  -3  -8   8        1.73        0.27     11.97 o 
  -1  -8   8       25.24       24.52      6.15 o 
   0  -8   8       32.24       28.54      6.02 o 
   1  -8   8       18.46       19.95      5.18 o 
   2  -8   8        3.19       -1.06      4.26 o 
   3  -8   8       12.04        9.43      3.73 o 
   4  -8   8       34.16       28.35      4.74 o 
   5  -8   8       32.06       30.76      5.03 o 
   6  -8   8        5.96        6.49      3.93 o 
   7  -8   8       14.81       11.72      4.40 o 
   8  -8   8       10.88       10.44      3.98 o 
   9  -8   8        5.75        7.85      4.05 o 
  10  -8   8        4.66        8.20      4.98 o 
  11  -8   8        2.60       -3.84      5.10 o 
  -6  -7   8        0.56       -9.52      9.52 o 
  -5  -7   8       31.83       61.66     16.98 o 
  -4  -7   8       62.23       44.19     14.75 o 
  -2  -7   8        4.46       -2.94      6.37 o 
  -1  -7   8      176.95      163.42     10.25 o 
   0  -7   8        3.83        0.46      4.19 o 
   1  -7   8        8.06        7.79      4.20 o 
   2  -7   8       60.39       59.35      5.16 o 
   3  -7   8        0.59       -2.94      2.94 o 
   4  -7   8       42.66       35.25      4.31 o 
   5  -7   8        7.64        7.71      3.27 o 
   6  -7   8        8.69        9.18      3.43 o 
   7  -7   8        5.70        8.11      3.02 o 
   8  -7   8        6.41        0.26      3.13 o 
   9  -7   8        7.24       -2.48      3.71 o 
  10  -7   8        2.21       -3.87      4.79 o 
  11  -7   8        0.01        0.53      5.38 o 
  -7  -6   8        4.20       20.41     11.48 o 
  -6  -6   8        0.75       -2.29     10.34 o 
  -5  -6   8       30.84        8.27     10.40 o 
  -4  -6   8       11.68        2.23     10.29 o 
  -3  -6   8        2.58        4.94      4.79 o 
  -2  -6   8        9.75        7.05      3.72 o 
  -1  -6   8       15.24        7.32      3.69 o 
   0  -6   8       47.51       40.30      4.67 o 
   1  -6   8       91.85       85.48      5.33 o 
   2  -6   8      138.09      130.90      6.11 o 
   3  -6   8        1.86       -1.27      2.59 o 
   4  -6   8      169.27      164.72      7.20 o 
   5  -6   8       18.07       26.27      3.91 o 
   6  -6   8        1.76        7.61      3.35 o 
   7  -6   8       20.68       15.88      4.90 o 
   8  -6   8        6.06        4.73      4.13 o 
   9  -6   8        1.78        8.85      7.31 o 
  10  -6   8        0.39       -4.06      5.80 o 
  11  -6   8        0.70        1.04      4.78 o 
  -8  -5   8       10.44       21.55     12.14 o 
  -7  -5   8       11.27        7.62      7.35 o 
  -6  -5   8        9.13       15.73      7.34 o 
  -5  -5   8       42.70       53.92      9.11 o 
  -4  -5   8        0.17       -1.53      5.24 o 
  -3  -5   8        3.88       -5.44      5.44 o 
  -2  -5   8        0.09       -3.01      3.75 o 
  -1  -5   8        7.17        6.85      3.82 o 
   0  -5   8      369.93      392.31     12.30 o 
   1  -5   8        4.80        3.13      2.82 o 
   2  -5   8      335.12      316.38      9.05 o 
   3  -5   8       42.16       51.92     11.76 o 
   4  -5   8      115.75      126.19      6.38 o 
   5  -5   8       68.94       70.07      4.71 o 
   6  -5   8        2.48        0.93      2.72 o 
   7  -5   8       11.43        9.27      3.10 o 
   8  -5   8        5.40        0.32      4.03 o 
   9  -5   8        2.59       -2.37      4.28 o 
  10  -5   8        0.09       -2.37      5.40 o 
  11  -5   8        0.13        5.47      5.75 o 
  -9  -4   8        0.03        1.25     11.37 o 
  -8  -4   8        0.17        0.38      8.87 o 
  -7  -4   8      121.54      109.43     12.69 o 
  -6  -4   8       28.92       39.29     14.86 o 
  -5  -4   8      311.13      325.39     17.03 o 
  -4  -4   8      565.47      553.62     29.01 o 
  -3  -4   8       81.46       85.90     14.12 o 
  -2  -4   8      306.84      273.61     10.53 o 
  -1  -4   8        4.31        0.74      3.21 o 
   0  -4   8      317.47      348.67      9.01 o 
   1  -4   8     1065.20     1047.79     16.84 o 
   2  -4   8      100.08       98.29      5.35 o 
   3  -4   8       43.82       48.02      3.62 o 
   4  -4   8       13.01       10.18      2.82 o 
   5  -4   8        2.99        5.16      2.55 o 
   6  -4   8       11.06       14.89      3.08 o 
   7  -4   8       32.51       38.84      4.54 o 
   8  -4   8       16.89       15.64      4.92 o 
   9  -4   8        1.77        5.87      4.90 o 
  10  -4   8        1.70        2.31      4.93 o 
  11  -4   8        0.19       -0.42      5.49 o 
  -9  -3   8        0.00       -4.41      6.09 o 
  -8  -3   8        0.04       -4.21      4.21 o 
  -7  -3   8       49.27       41.62      5.94 o 
  -6  -3   8        0.09        0.22      3.50 o 
  -5  -3   8      546.48      508.98     13.90 o 
  -4  -3   8      189.73      176.17      8.50 o 
  -3  -3   8      120.99      104.74      5.50 o 
  -2  -3   8      113.11      146.77      5.14 o 
  -1  -3   8      214.20      212.01      5.56 o 
   0  -3   8       13.78       11.82      2.61 o 
   1  -3   8       96.09       79.66      3.50 o 
   2  -3   8       53.40       71.14      3.79 o 
   3  -3   8       18.51       15.19      3.62 o 
   4  -3   8      369.91      418.17      9.96 o 
   5  -3   8       19.59       14.66      3.34 o 
   6  -3   8       89.95       64.94      5.45 o 
   7  -3   8       11.53        6.52      3.83 o 
   8  -3   8       20.08       20.12      4.97 o 
   9  -3   8       17.51        9.81      5.51 o 
  10  -3   8        0.16        3.42      5.20 o 
  11  -3   8        0.37       -2.08      5.22 o 
 -10  -2   8       21.22       23.64      7.53 o 
  -9  -2   8        0.01       -0.77      5.10 o 
  -8  -2   8       13.37       32.34      8.31 o 
  -7  -2   8        2.62        6.87      4.94 o 
  -6  -2   8      362.27      371.53     11.58 o 
  -5  -2   8      678.38      664.16     14.86 o 
  -4  -2   8      142.30      168.91      8.70 o 
  -3  -2   8      128.62      115.69      5.58 o 
  -2  -2   8       50.51       63.81      4.89 o 
  -1  -2   8       75.45       77.51      3.82 o 
   0  -2   8      146.39      137.11      4.67 o 
   1  -2   8      110.05       94.51      5.64 o 
   2  -2   8     1429.14     1384.56     20.97 o 
   3  -2   8        1.33       -1.43      2.80 o 
   4  -2   8       26.84       25.38      3.60 o 
   5  -2   8      148.45      149.20      6.86 o 
   6  -2   8        0.00       -1.24      2.89 o 
   7  -2   8        9.95        7.89      4.78 o 
   8  -2   8        0.28        6.63      4.43 o 
   9  -2   8        0.35       -0.71      4.11 o 
  10  -2   8        6.24       -3.29      5.04 o 
 -11  -1   8        1.57       11.07      7.32 o 
 -10  -1   8        1.49       -2.70      5.28 o 
  -9  -1   8       27.66       20.60      7.00 o 
  -8  -1   8       21.10       24.86      6.41 o 
  -7  -1   8      556.56      530.46     17.16 o 
  -6  -1   8      658.46      674.81     22.85 o 
  -5  -1   8      468.74      455.95     11.51 o 
  -4  -1   8       82.47       75.90      6.18 o 
  -3  -1   8       63.73       94.22      8.67 o 
  -2  -1   8        3.06        1.68      1.98 o 
  -1  -1   8        0.25        0.47      1.34 o 
   0  -1   8        1.27        0.90      2.00 o 
   1  -1   8       26.18       29.60      3.37 o 
   2  -1   8       12.76       14.24      2.93 o 
   3  -1   8       39.40       47.69      4.14 o 
   4  -1   8        8.28        3.73      2.66 o 
   5  -1   8        0.29        1.58      3.07 o 
   6  -1   8        3.17       26.86      5.40 o 
   7  -1   8        8.26        0.07      3.87 o 
   8  -1   8       92.25       84.33      8.64 o 
   9  -1   8        4.63        6.79      5.12 o 
  10  -1   8        0.16       -4.95      4.95 o 
 -11   0   8        0.85       -3.42      5.97 o 
 -10   0   8        7.77        8.73      5.81 o 
  -9   0   8        5.16       11.85      5.37 o 
  -8   0   8       76.11       87.13     13.01 o 
  -7   0   8        2.18        3.29      4.28 o 
  -6   0   8      193.75      195.90     10.25 o 
  -5   0   8        0.65        3.31      4.24 o 
  -4   0   8       64.87       60.17      5.53 o 
  -3   0   8     1387.38     1503.48     29.06 o 
  -2   0   8      531.89      541.04     10.79 o 
  -1   0   8      344.22      399.16      8.83 o 
   0   0   8       56.52       62.52      6.71 o 
   1   0   8        5.80        4.17      2.78 o 
   2   0   8     1064.39     1010.33     17.45 o 
   3   0   8       40.74       36.83      3.88 o 
   4   0   8       22.78       17.02      3.54 o 
   5   0   8       25.59       19.74      7.35 o 
   6   0   8        4.03       -0.39      4.19 o 
   7   0   8        1.36        2.69      4.11 o 
   8   0   8        2.86       16.63      5.20 o 
   9   0   8        0.68       -4.51      4.59 o 
  10   0   8        1.37       -2.91      5.65 o 
 -12   1   8        0.83       -3.59     10.61 o 
 -11   1   8        3.82        6.20      6.06 o 
 -10   1   8        3.24       16.26     12.05 o 
  -9   1   8        5.83        2.79      4.76 o 
  -8   1   8       41.60       46.27      6.90 o 
  -7   1   8      541.53      539.83     31.21 o 
  -6   1   8      132.94      150.32      8.48 o 
  -5   1   8      105.38       92.27      6.72 o 
  -4   1   8       48.18       55.66      8.31 o 
  -3   1   8     3127.49     3449.50     42.75 o 
  -2   1   8      174.80      178.82      7.82 o 
  -1   1   8        6.28        3.63      2.13 o 
   0   1   8       56.81       56.28      4.14 o 
   1   1   8        9.17       14.63      2.92 o 
   2   1   8      385.14      393.86     10.26 o 
   3   1   8       61.61       56.95      4.64 o 
   4   1   8       51.84       54.77      5.03 o 
   5   1   8        7.41        2.20      5.04 o 
   6   1   8       38.75       45.63      6.06 o 
   7   1   8        9.01        0.86      6.52 o 
   8   1   8       35.49       19.01      5.64 o 
   9   1   8        1.06        8.84      5.90 o 
 -12   2   8        3.40        5.04      6.54 o 
 -11   2   8        0.14        3.94      5.89 o 
 -10   2   8        1.13       -4.53      4.53 o 
  -9   2   8       14.36        5.84      5.76 o 
  -8   2   8      351.15      385.40     18.82 o 
  -7   2   8      343.40      353.32     16.65 o 
  -6   2   8      124.25      160.84      8.84 o 
  -5   2   8      258.52      247.95     10.96 o 
  -4   2   8      162.46      160.40      8.00 o 
  -3   2   8       87.13       91.57      9.24 o 
  -2   2   8      192.94      200.47      9.10 o 
  -1   2   8      433.79      435.27     14.78 o 
   0   2   8      278.78      317.12      8.84 o 
   1   2   8      232.47      263.53      8.40 o 
   2   2   8        0.10        1.69      2.76 o 
   3   2   8        0.78       -2.56      2.56 o 
   4   2   8        0.91       -1.14      3.27 o 
   5   2   8       12.18       14.80      4.69 o 
   6   2   8        6.16        8.67      4.50 o 
   7   2   8        1.49       -0.24      4.42 o 
   8   2   8       11.10        9.97      6.14 o 
 -12   3   8        0.33        4.76      6.48 o 
 -11   3   8        0.61        0.76      5.50 o 
 -10   3   8        2.02        2.36      5.18 o 
  -9   3   8      210.97      224.68     13.18 o 
  -8   3   8      160.49      207.29     14.56 o 
  -7   3   8      328.98      349.51     17.74 o 
  -6   3   8       24.83       26.02      6.53 o 
  -5   3   8        1.40       -1.67      3.21 o 
  -4   3   8      237.51      258.82      9.89 o 
  -3   3   8      883.05      773.12     22.41 o 
  -2   3   8       10.33       10.06      3.45 o 
  -1   3   8      522.19      525.80     11.43 o 
   0   3   8       98.19       90.42      5.53 o 
   1   3   8        2.88       10.18      3.21 o 
   2   3   8      228.83      235.72      8.95 o 
   3   3   8      250.28      271.65      9.16 o 
   4   3   8       12.20       18.04      8.25 o 
   5   3   8       88.46      108.64      8.43 o 
   6   3   8       33.93       30.66      5.92 o 
   7   3   8       18.51       20.09      5.76 o 
   8   3   8        3.55        0.07      5.20 o 
 -12   4   8        0.40        0.10      5.56 o 
 -11   4   8        8.31        7.50      6.11 o 
 -10   4   8       11.77        6.30      5.20 o 
  -9   4   8       58.79       59.09     10.00 o 
  -8   4   8      214.79      260.90     15.70 o 
  -7   4   8     1055.15     1107.08     24.93 o 
  -6   4   8       60.80       59.14     10.07 o 
  -5   4   8      170.72      155.42     10.32 o 
  -4   4   8      135.55      159.71      8.42 o 
  -3   4   8     1967.80     1777.33     40.12 o 
  -2   4   8      308.30      362.66      9.19 o 
  -1   4   8      113.67      132.56      6.46 o 
   0   4   8       60.38       73.50      5.33 o 
   1   4   8      332.98      324.20     12.16 o 
   2   4   8       69.58       79.39      7.26 o 
   3   4   8        3.94       18.88      4.37 o 
   4   4   8      178.66      202.86     10.12 o 
   5   4   8        6.82       -2.40      7.81 o 
   6   4   8       17.57       27.89      8.87 o 
   7   4   8        0.09       -2.30      7.71 o 
 -12   5   8        0.25        6.47      6.15 o 
 -11   5   8        4.82       -0.14      4.79 o 
 -10   5   8        0.14        9.76      6.23 o 
  -9   5   8       68.56       83.83     14.37 o 
  -8   5   8       74.45       89.12      8.42 o 
  -7   5   8       34.19       36.36      5.90 o 
  -6   5   8      399.13      396.46     13.58 o 
  -5   5   8       18.37       25.37      6.36 o 
  -4   5   8       19.08        7.38      3.74 o 
  -3   5   8      456.95      502.77     14.20 o 
  -2   5   8      420.18      418.74     10.74 o 
  -1   5   8      229.61      212.71      9.93 o 
   0   5   8       75.09       72.19      7.70 o 
   1   5   8       57.71       63.64      8.95 o 
   2   5   8      165.71      173.92     10.77 o 
   3   5   8        2.18       -1.44      5.41 o 
   4   5   8       56.52       69.24     11.10 o 
   5   5   8       32.08       31.76      9.35 o 
   6   5   8       18.67       21.14     14.97 o 
 -12   6   8        0.80        0.95      6.34 o 
 -11   6   8        1.49       -1.88      8.38 o 
 -10   6   8        0.24       -0.17      6.59 o 
  -9   6   8      270.60      344.23     15.02 o 
  -8   6   8       11.86       13.65      5.00 o 
  -7   6   8     1723.56     1759.77     34.49 o 
  -6   6   8      539.60      529.27     21.24 o 
  -5   6   8      223.49      181.06     13.29 o 
  -4   6   8        5.01       -0.84      4.55 o 
  -3   6   8      133.23      159.75     12.65 o 
  -2   6   8        0.02       -3.63      3.63 o 
  -1   6   8       32.88       22.86      5.41 o 
   0   6   8       15.44       21.59      5.25 o 
   1   6   8        0.74        1.50      3.98 o 
   2   6   8       37.74       54.49      9.76 o 
   3   6   8        0.13       -5.86      5.86 o 
   4   6   8      107.83      115.70     14.10 o 
   5   6   8        0.77       -1.85      7.11 o 
 -12   7   8        2.19       -5.20     10.59 o 
 -11   7   8        4.99       27.81     13.44 o 
 -10   7   8        2.80       -1.20      7.62 o 
  -9   7   8       17.03       24.81      7.82 o 
  -8   7   8       22.95       18.68     20.87 o 
  -7   7   8      361.43      375.83     19.73 o 
  -6   7   8       67.35       66.83      9.64 o 
  -5   7   8       60.80       59.26      9.47 o 
  -4   7   8       23.02       26.37      7.76 o 
  -3   7   8      120.46      112.19     22.72 o 
  -2   7   8        5.07        1.12      4.26 o 
  -1   7   8        5.62        1.36      4.33 o 
   0   7   8       29.20       35.15      6.31 o 
   1   7   8        0.85       -4.29      4.29 o 
   2   7   8       50.11       78.67     17.58 o 
   3   7   8       11.15        6.10     14.64 o 
   4   7   8        2.93        1.97      7.40 o 
 -12   8   8        3.98        0.87     10.12 o 
 -11   8   8        0.08       -7.84      7.84 o 
 -10   8   8        1.27       -4.52     11.70 o 
  -9   8   8       23.05       26.07     17.66 o 
  -8   8   8        0.23       -0.99     10.23 o 
  -7   8   8      171.34      158.08     19.51 o 
  -6   8   8       44.51       54.54     13.88 o 
  -5   8   8        0.04        3.54      5.37 o 
  -4   8   8        4.46       -2.49      5.38 o 
  -3   8   8       11.74        1.52      6.83 o 
  -2   8   8        0.92        0.29      6.31 o 
  -1   8   8        5.31       13.87      5.77 o 
   0   8   8        1.14        6.10      5.33 o 
   1   8   8        0.01       -4.49     11.35 o 
   2   8   8        0.05       10.96      7.37 o 
   3   8   8        1.07        4.33      7.66 o 
 -12   9   8        0.17       -7.08      8.82 o 
 -11   9   8        0.13       -1.47      9.09 o 
 -10   9   8        0.13       -1.84      6.44 o 
  -9   9   8       22.62       10.34      9.23 o 
  -8   9   8       16.19       24.91     12.84 o 
  -7   9   8        0.85        5.13      6.90 o 
  -6   9   8        0.37        1.44      6.38 o 
  -5   9   8        0.02       -5.53      5.53 o 
  -4   9   8       29.48       16.53      7.68 o 
  -3   9   8        3.14       -0.55      8.19 o 
  -2   9   8       12.57        6.11      7.44 o 
  -1   9   8        0.38        2.05      5.82 o 
   0   9   8        7.13        6.45      5.92 o 
   1   9   8       16.14       31.78     17.44 o 
   2   9   8        3.64       18.53      8.90 o 
 -11  10   8        5.26       11.98      8.97 o 
 -10  10   8        6.95       18.76      8.50 o 
  -9  10   8        0.03       -1.81      6.99 o 
  -8  10   8        0.71       -5.66      5.66 o 
  -7  10   8       19.53       23.31     14.10 o 
  -6  10   8        0.52       -3.64      5.80 o 
  -5  10   8       23.24       30.53      9.42 o 
  -4  10   8        0.45        3.30      7.35 o 
  -3  10   8        0.01       -1.28      9.52 o 
  -2  10   8        0.79       -5.49      9.63 o 
  -1  10   8        3.25        6.01      7.79 o 
   0  10   8        3.67       17.80      9.10 o 
 -10  11   8        0.05       10.19      8.36 o 
  -9  11   8        0.75        7.11      9.63 o 
  -8  11   8        0.16       -8.00      8.00 o 
  -7  11   8        0.44        7.87      7.73 o 
  -6  11   8        1.65        0.92      7.22 o 
  -5  11   8        0.37       -6.46      6.46 o 
  -4  11   8        8.75       12.39      7.90 o 
  -3  11   8        0.01        3.93      7.83 o 
  -2  11   8       13.26        4.19      8.29 o 
  -8  12   8       12.76       18.09      9.22 o 
  -7  12   8        0.99       16.36      8.89 o 
  -6  12   8        3.86        7.87      8.07 o 
  -5  12   8        0.00       19.97     14.21 o 
   2 -12   9        2.44        8.99      9.56 o 
   3 -12   9        0.30      -10.15     16.49 o 
   4 -12   9        1.05       -1.07      8.33 o 
   5 -12   9        1.77       -0.63      7.10 o 
   6 -12   9        0.26       -3.47      6.62 o 
   7 -12   9        3.32       -5.35      5.35 o 
   1 -11   9        0.24       -9.85      9.85 o 
   2 -11   9        0.44        4.33      7.95 o 
   3 -11   9        0.02       -6.08      7.00 o 
   4 -11   9        6.87       13.14      7.47 o 
   5 -11   9       10.65        5.02      6.67 o 
   6 -11   9        0.01        5.18      5.60 o 
   7 -11   9        3.08       -0.82      5.78 o 
   8 -11   9        0.54       -4.92      4.92 o 
   9 -11   9        0.01       -3.51      5.29 o 
   0 -10   9        1.21        3.26      5.98 o 
   1 -10   9        6.97        9.60      6.08 o 
   2 -10   9        2.37       -4.61      5.03 o 
   3 -10   9        5.43       -2.88      5.42 o 
   4 -10   9        0.92        1.88      4.81 o 
   5 -10   9       16.37       16.45      5.63 o 
   6 -10   9       10.66        9.21      4.69 o 
   7 -10   9        5.14        7.33      4.47 o 
   8 -10   9        1.91        2.73      6.68 o 
   9 -10   9        2.68        2.14      5.45 o 
  10 -10   9        2.65        5.46      5.94 o 
  -4  -9   9        0.81        1.90     11.86 o 
  -3  -9   9        5.74        6.80     12.74 o 
  -1  -9   9       45.06       30.53     12.08 o 
   0  -9   9        0.66       -2.83      4.82 o 
   1  -9   9       60.10       60.23      8.48 o 
   2  -9   9        2.79       -0.98      4.23 o 
   3  -9   9       12.57       14.72      5.95 o 
   4  -9   9        9.18        3.25      3.67 o 
   5  -9   9        0.04       -1.59      3.86 o 
   6  -9   9        4.57        0.68      3.93 o 
   7  -9   9        0.78       -3.55      3.72 o 
   8  -9   9        1.81        6.41      4.26 o 
   9  -9   9        0.24        1.27      4.41 o 
  10  -9   9        3.33        6.36      6.04 o 
  -5  -8   9        0.39       -8.65     10.89 o 
  -4  -8   9        9.44        1.85     11.32 o 
  -1  -8   9       64.20       54.84     11.56 o 
   0  -8   9        7.11        3.12      5.76 o 
   1  -8   9        2.53        3.93      4.06 o 
   2  -8   9        0.00       -3.58      3.58 o 
   3  -8   9       14.76        9.47      3.90 o 
   4  -8   9        1.44        0.87      4.05 o 
   5  -8   9        5.23        2.79      3.42 o 
   6  -8   9        0.50        3.01      3.70 o 
   7  -8   9       10.12       12.82      4.15 o 
   8  -8   9        0.33       -3.48      3.48 o 
   9  -8   9        3.69        2.41      4.03 o 
  10  -8   9        5.51        7.31      5.40 o 
  11  -8   9        0.00       -2.90      6.12 o 
  -6  -7   9        8.45       19.76     12.84 o 
  -5  -7   9        5.88        5.82     11.05 o 
  -4  -7   9        2.57       -2.12     10.72 o 
  -2  -7   9       11.41       18.81      6.62 o 
  -1  -7   9       17.26       10.38      4.67 o 
   0  -7   9        2.07       -0.24      3.77 o 
   1  -7   9       96.83      104.76      8.04 o 
   2  -7   9       37.06       32.65      4.29 o 
   3  -7   9      113.49      101.74      6.20 o 
   4  -7   9       23.92       27.29      4.17 o 
   5  -7   9       14.02       16.23      3.69 o 
   6  -7   9       31.54       32.23      4.57 o 
   7  -7   9        1.02        0.26      3.26 o 
   8  -7   9        2.43        2.04      3.20 o 
   9  -7   9        0.02       -0.53      4.50 o 
  10  -7   9        0.73        5.80      5.40 o 
  11  -7   9        0.98        9.20      5.77 o 
  -7  -6   9       14.81       26.72     13.33 o 
  -6  -6   9       13.12        5.50      9.74 o 
  -5  -6   9       13.71       50.13     15.35 o 
  -4  -6   9       29.69       23.89     11.76 o 
  -3  -6   9        3.62        2.32      4.99 o 
  -2  -6   9        8.21        4.05      4.40 o 
  -1  -6   9       44.02       41.17      6.19 o 
   0  -6   9      344.68      336.62     17.31 o 
   1  -6   9      279.99      277.50      9.30 o 
   2  -6   9        0.18       -2.09      2.94 o 
   3  -6   9        4.41        4.17      2.96 o 
   4  -6   9       26.72       29.04      4.82 o 
   5  -6   9       28.58       37.22      4.49 o 
   6  -6   9        5.51        4.20      3.38 o 
   7  -6   9        0.48        1.02      2.84 o 
   8  -6   9        0.12        1.81      3.30 o 
   9  -6   9        0.50       -2.57      4.85 o 
  10  -6   9        1.70        7.01      5.42 o 
  11  -6   9        0.25       -4.47      5.44 o 
  -7  -5   9       12.07        9.19      7.40 o 
  -6  -5   9        2.22       17.02      7.35 o 
  -5  -5   9        6.25        4.05      6.27 o 
  -4  -5   9       43.62       32.00     11.37 o 
  -3  -5   9       20.88        4.35      7.73 o 
  -2  -5   9       52.32       53.43      7.47 o 
  -1  -5   9      114.79       99.45      7.04 o 
   0  -5   9       72.20       73.53      5.55 o 
   1  -5   9       29.73       25.60      4.10 o 
   2  -5   9        4.56       14.02      3.53 o 
   3  -5   9       39.00       40.10      5.31 o 
   4  -5   9        0.07        4.55      3.15 o 
   5  -5   9      107.82       86.06      5.84 o 
   6  -5   9      845.94      868.95     14.69 o 
   7  -5   9        0.60        2.29      3.01 o 
   8  -5   9        0.63        8.82      6.11 o 
   9  -5   9        1.38       -2.31      5.21 o 
  10  -5   9        3.75       -3.21      5.04 o 
  11  -5   9        0.01       -0.72      6.39 o 
  -9  -4   9        4.93        0.22     11.32 o 
  -8  -4   9        1.73        6.15     10.67 o 
  -7  -4   9       12.75       19.85     15.81 o 
  -6  -4   9       17.75       16.58      6.96 o 
  -5  -4   9      422.57      394.89     18.27 o 
  -4  -4   9        0.30       -5.50      5.50 o 
  -3  -4   9       21.56       13.77     12.49 o 
  -2  -4   9      223.43      207.94     19.81 o 
  -1  -4   9        0.89        2.96      3.40 o 
   0  -4   9      847.26      864.59     21.64 o 
   1  -4   9      102.32      114.91      6.01 o 
   2  -4   9        0.33        0.90      2.68 o 
   3  -4   9        3.82        4.48      2.74 o 
   4  -4   9        0.42       -0.75      3.10 o 
   5  -4   9        4.83        1.71      2.74 o 
   6  -4   9      658.78      609.96     13.64 o 
   7  -4   9       11.99        1.95      3.40 o 
   8  -4   9        0.01        2.26      4.32 o 
   9  -4   9        2.48       -2.81      4.24 o 
  10  -4   9        1.05        5.31      5.66 o 
  11  -4   9        0.50        0.11      6.73 o 
  -9  -3   9        4.04       14.31     12.19 o 
  -8  -3   9        0.23       -3.05      9.03 o 
  -7  -3   9        0.84       10.07      7.21 o 
  -6  -3   9      120.55      130.97     10.56 o 
  -5  -3   9      688.40      778.44     19.90 o 
  -4  -3   9       91.63       90.10      7.01 o 
  -3  -3   9      112.76      107.52      7.69 o 
  -2  -3   9      350.45      341.21      9.32 o 
  -1  -3   9      174.47      213.74      6.18 o 
   0  -3   9       25.23       22.52      4.69 o 
   1  -3   9       59.34       70.50      3.91 o 
   2  -3   9      124.98      126.38      5.02 o 
   3  -3   9       26.67       37.24      4.37 o 
   4  -3   9        4.25        3.95      3.49 o 
   5  -3   9       55.64       62.72      5.83 o 
   6  -3   9      836.65      809.27     22.89 o 
   7  -3   9        0.17       -3.43      3.49 o 
   8  -3   9        0.44       -3.05      4.10 o 
   9  -3   9        9.26        2.44      4.71 o 
  10  -3   9        0.90        0.37      5.24 o 
 -10  -2   9        7.13        1.23      6.45 o 
  -9  -2   9        0.04        0.65      5.62 o 
  -8  -2   9       17.30       15.24      9.48 o 
  -7  -2   9      121.31      134.12     23.28 o 
  -6  -2   9      489.53      503.01     16.12 o 
  -5  -2   9     2235.54     2184.86     32.35 o 
  -4  -2   9        0.23        0.88      2.35 o 
  -3  -2   9       10.87        7.06      3.56 o 
  -2  -2   9       75.94       84.65      6.48 o 
  -1  -2   9       32.51       39.23      3.22 o 
   0  -2   9      154.43      151.12      5.22 o 
   1  -2   9      695.70      609.18     11.01 o 
   2  -2   9      427.88      415.52     10.20 o 
   3  -2   9       39.91       50.88      4.89 o 
   4  -2   9       49.52       52.01      6.14 o 
   5  -2   9      131.39      131.83      6.85 o 
   6  -2   9      131.72      143.33      7.69 o 
   7  -2   9        4.76        0.43      3.80 o 
   8  -2   9        0.23        0.90      4.14 o 
   9  -2   9        1.13       -3.56      4.43 o 
  10  -2   9        0.09        2.51      5.19 o 
 -11  -1   9        6.85       19.27     12.35 o 
 -10  -1   9        0.04        3.77      6.06 o 
  -9  -1   9        0.11        4.92      7.13 o 
  -8  -1   9        4.93       -0.22      6.44 o 
  -7  -1   9        7.55       17.95      5.24 o 
  -6  -1   9       28.54       24.24      5.31 o 
  -5  -1   9        1.47        1.53      3.03 o 
  -4  -1   9       13.39        8.95      3.73 o 
  -3  -1   9       37.45       40.63      4.08 o 
  -2  -1   9      476.29      440.03      8.76 o 
  -1  -1   9      246.90      254.46      7.32 o 
   0  -1   9      505.66      534.03     11.15 o 
   1  -1   9      118.53      107.14      5.48 o 
   2  -1   9       11.85       12.97      3.28 o 
   3  -1   9       52.00       61.37      7.05 o 
   4  -1   9       41.63       32.82      6.06 o 
   5  -1   9        0.01        1.23      3.09 o 
   6  -1   9        8.36        8.99      4.10 o 
   7  -1   9        3.71        3.40      4.89 o 
   8  -1   9       12.22       14.11      5.60 o 
   9  -1   9        1.42       -1.10      5.03 o 
  10  -1   9        0.06        5.16      5.65 o 
 -11   0   9        0.62        0.34      6.00 o 
 -10   0   9        9.09       -1.18      5.55 o 
  -9   0   9       51.75       42.44      7.36 o 
  -8   0   9       20.20        4.19      4.53 o 
  -7   0   9      291.80      319.29     21.06 o 
  -6   0   9      773.15      790.57     25.22 o 
  -5   0   9      120.77      129.45      8.11 o 
  -4   0   9        3.46       -0.92      3.07 o 
  -3   0   9        6.11       -0.94      2.35 o 
  -2   0   9        6.46        8.33      2.01 o 
  -1   0   9        7.30        4.79      2.26 o 
   0   0   9       15.26       13.22      2.72 o 
   1   0   9      486.22      443.19     23.57 o 
   2   0   9       97.94      113.33      7.83 o 
   3   0   9      331.44      349.82     10.14 o 
   4   0   9       54.79       60.25      5.95 o 
   5   0   9        0.11        5.41      3.69 o 
   6   0   9        0.01        0.63      4.78 o 
   7   0   9        1.87        6.36      4.63 o 
   8   0   9        1.29       -4.35      4.36 o 
   9   0   9        0.13        1.32      5.22 o 
 -11   1   9       19.56       14.81      6.59 o 
 -10   1   9        0.37        1.90      5.01 o 
  -9   1   9       19.83       17.56      6.83 o 
  -8   1   9        0.01        2.78      4.48 o 
  -7   1   9      108.29      136.90     12.08 o 
  -6   1   9       26.04       14.19      4.67 o 
  -5   1   9      234.31      230.71      9.89 o 
  -4   1   9      355.25      360.83     11.83 o 
  -3   1   9        7.97        3.76      2.48 o 
  -2   1   9        3.39        5.22      5.94 o 
  -1   1   9       16.51       17.38      2.88 o 
   0   1   9       75.40       59.55      4.40 o 
   1   1   9       19.97       18.94      4.08 o 
   2   1   9      626.30      624.40     13.90 o 
   3   1   9        1.50       -2.46      2.46 o 
   4   1   9      112.08      123.85      6.88 o 
   5   1   9        3.69        0.08      3.38 o 
   6   1   9       21.29       28.48      5.75 o 
   7   1   9        0.35       -4.19      4.19 o 
   8   1   9       17.79       15.61      6.72 o 
   9   1   9        0.60       -5.10      5.10 o 
 -12   2   9        9.44        5.03      6.80 o 
 -11   2   9        0.35       -5.00      5.00 o 
 -10   2   9       34.55       39.22      7.82 o 
  -9   2   9       19.95       18.41      5.80 o 
  -8   2   9       55.68       40.21      8.27 o 
  -7   2   9       31.98       20.46      5.99 o 
  -6   2   9       21.54       13.08      4.20 o 
  -5   2   9      171.48      178.94      9.17 o 
  -4   2   9        0.29       -0.52      2.91 o 
  -3   2   9       52.60       62.50      5.96 o 
  -2   2   9        8.25       -3.10      6.36 o 
  -1   2   9      124.75      120.69      5.84 o 
   0   2   9      352.79      309.31     10.54 o 
   1   2   9        4.34       17.02      5.12 o 
   2   2   9        7.90        3.89      3.98 o 
   3   2   9       39.49       42.68      4.63 o 
   4   2   9       12.48       17.91      4.48 o 
   5   2   9        0.39       -3.32      3.32 o 
   6   2   9       11.69       18.46      5.27 o 
   7   2   9       12.18        8.79      5.24 o 
   8   2   9        0.20        6.27      5.35 o 
 -12   3   9        0.03       -1.40      5.84 o 
 -11   3   9        4.26        1.70      5.34 o 
 -10   3   9        9.56       10.13      6.02 o 
  -9   3   9      191.79      155.01     20.90 o 
  -8   3   9        8.65        0.25      4.96 o 
  -7   3   9       77.23       95.16      9.97 o 
  -6   3   9       40.64       32.45      5.27 o 
  -5   3   9      200.12      208.00     12.89 o 
  -4   3   9      305.38      250.66     10.40 o 
  -3   3   9      609.49      532.78     15.16 o 
  -2   3   9       23.41       14.38      2.84 o 
  -1   3   9        7.83        5.24      2.82 o 
   0   3   9        4.18        2.53      3.04 o 
   1   3   9       22.01       27.90      4.44 o 
   2   3   9      257.92      315.09     13.21 o 
   3   3   9       13.63       12.13      3.77 o 
   4   3   9       19.09       15.03      4.60 o 
   5   3   9       45.39       55.59      6.65 o 
   6   3   9       16.28       11.61      5.35 o 
   7   3   9        1.35       -1.21      4.96 o 
 -12   4   9        2.54        0.23      5.81 o 
 -11   4   9        3.57       -1.07      4.90 o 
 -10   4   9       34.14       45.74      7.57 o 
  -9   4   9      183.40      139.00     17.33 o 
  -8   4   9       31.89        9.74      6.77 o 
  -7   4   9       15.46        8.11      4.49 o 
  -6   4   9      297.00      282.59     28.63 o 
  -5   4   9       16.09        7.37      4.07 o 
  -4   4   9       86.46       89.88      7.20 o 
  -3   4   9       51.17       46.50      9.10 o 
  -2   4   9       30.40       25.23      6.66 o 
  -1   4   9       96.19       97.13      7.03 o 
   0   4   9       82.85       67.97      9.44 o 
   1   4   9       16.17       10.74      3.89 o 
   2   4   9        9.95       15.37      4.37 o 
   3   4   9        4.27       16.33      7.66 o 
   4   4   9       70.88       93.82      8.13 o 
   5   4   9       23.66       45.61     10.02 o 
   6   4   9        0.57       16.83      8.08 o 
   7   4   9        4.28       -5.85      6.88 o 
 -12   5   9        0.02        9.82      6.47 o 
 -11   5   9        0.18        4.75      5.74 o 
 -10   5   9       10.03        4.18      5.81 o 
  -9   5   9        1.88       -0.89      5.47 o 
  -8   5   9      263.17      240.76     12.41 o 
  -7   5   9      147.89      125.96      9.21 o 
  -6   5   9      205.40      178.14     14.82 o 
  -5   5   9        5.24       -5.23      5.23 o 
  -4   5   9      126.10      111.02      7.90 o 
  -3   5   9      872.13      850.05     20.08 o 
  -2   5   9       25.70       18.77      4.80 o 
  -1   5   9       41.06       31.85      5.43 o 
   0   5   9       18.20       16.99      4.84 o 
   1   5   9        5.02        2.65      4.41 o 
   2   5   9       23.61       30.21      5.91 o 
   3   5   9       17.29       32.69      7.99 o 
   4   5   9      158.11      172.14     26.94 o 
   5   5   9       11.88        5.43      7.46 o 
   6   5   9        0.16        0.04      7.62 o 
 -12   6   9        5.68       15.26      6.74 o 
 -11   6   9        0.78       14.86      7.40 o 
 -10   6   9        0.23       -5.30      7.43 o 
  -9   6   9       15.68       15.99      5.65 o 
  -8   6   9      107.37      118.43      9.67 o 
  -7   6   9      138.34      168.38     10.60 o 
  -6   6   9      615.29      585.54     22.92 o 
  -5   6   9      651.72      666.13     24.47 o 
  -4   6   9        1.57        3.48      7.54 o 
  -3   6   9        2.67        0.13      5.22 o 
  -2   6   9      211.88      194.73     14.24 o 
  -1   6   9        6.38        7.93      4.41 o 
   0   6   9        1.16       -3.77      3.77 o 
   1   6   9       48.19       53.78      7.49 o 
   2   6   9        0.14       -0.78      5.47 o 
   3   6   9       31.96       32.45      8.52 o 
   4   6   9       21.87       17.59      8.21 o 
   5   6   9        3.72       11.82     11.81 o 
 -12   7   9        0.06       -6.04     10.23 o 
 -11   7   9        0.16       -3.32      8.76 o 
 -10   7   9        3.35        7.46      9.74 o 
  -9   7   9       31.17       25.47      9.36 o 
  -8   7   9      160.44      152.74     23.65 o 
  -7   7   9       40.14       36.53      8.60 o 
  -6   7   9        5.62        3.27      5.47 o 
  -5   7   9       40.02       31.88     17.28 o 
  -4   7   9      280.40      267.57     20.30 o 
  -3   7   9       16.78       23.39      7.09 o 
  -2   7   9        0.60        5.88      5.94 o 
  -1   7   9       16.19       16.73      6.80 o 
   0   7   9       44.87       43.12      7.47 o 
   1   7   9        0.04       -4.55      4.55 o 
   2   7   9        0.02        1.05      5.54 o 
   3   7   9        5.38        2.73      7.00 o 
   4   7   9        7.66        5.63      8.23 o 
 -12   8   9        3.19       20.25     13.39 o 
 -11   8   9        2.87       -2.39      8.98 o 
 -10   8   9       17.13       29.32      9.09 o 
  -9   8   9        2.02        5.90      7.13 o 
  -8   8   9      167.18      168.24     15.76 o 
  -7   8   9        0.78        3.76      6.12 o 
  -6   8   9       41.85       43.92      9.45 o 
  -5   8   9       20.53       16.60      7.12 o 
  -4   8   9        0.14        2.13      6.21 o 
  -3   8   9        2.99       -5.55      5.55 o 
  -2   8   9       85.88       97.01     31.57 o 
  -1   8   9        1.60       -3.95      9.03 o 
   0   8   9        0.07       -0.25      5.34 o 
   1   8   9       27.67       14.60      7.48 o 
   2   8   9        2.42        7.51      7.82 o 
   3   8   9        5.78        6.44      8.16 o 
 -11   9   9        2.12        1.25     10.07 o 
 -10   9   9        8.09       22.43     20.25 o 
  -9   9   9        1.02        4.70      7.18 o 
  -8   9   9       82.68      108.31     14.20 o 
  -7   9   9       26.73       30.91      9.14 o 
  -6   9   9        1.89        5.02      7.10 o 
  -5   9   9        8.90        6.93      7.01 o 
  -4   9   9       30.96       32.05      9.08 o 
  -3   9   9        6.29       -3.12      6.60 o 
  -2   9   9        0.07        4.26      6.75 o 
  -1   9   9       16.66        8.95      7.42 o 
   0   9   9        0.71        7.83      6.17 o 
   1   9   9       11.98       36.13     10.01 o 
 -11  10   9        0.53        6.89     17.53 o 
 -10  10   9        0.25       -1.95      7.14 o 
  -9  10   9        4.66        7.40      7.24 o 
  -8  10   9       12.36       11.11      7.73 o 
  -7  10   9        0.28       -6.41      6.41 o 
  -6  10   9       14.69       15.03      7.88 o 
  -5  10   9        2.33       -4.57      6.40 o 
  -4  10   9        5.95        8.33      7.41 o 
  -3  10   9        0.40        6.28      7.61 o 
  -2  10   9        3.45        9.03      7.90 o 
  -1  10   9        0.22       14.81     13.80 o 
   0  10   9       10.41       22.37     13.55 o 
 -10  11   9       17.42       30.64     11.08 o 
  -9  11   9        1.57        6.31      7.95 o 
  -8  11   9       41.14       34.36     10.12 o 
  -7  11   9        1.15        2.76     10.42 o 
  -6  11   9        0.31       -4.12      7.00 o 
  -5  11   9        1.99        4.25      7.58 o 
  -4  11   9        2.16       11.40      8.01 o 
  -3  11   9        1.11       -6.64      6.64 o 
  -2  11   9        0.39       -0.51      8.04 o 
   3 -12  10        5.82        2.96      8.89 o 
   4 -12  10        1.49        7.04     12.93 o 
   5 -12  10        0.29       -3.27      7.27 o 
   6 -12  10        0.51        3.51      7.31 o 
   1 -11  10        0.01       11.76      9.09 o 
   2 -11  10        0.01        5.39      8.55 o 
   3 -11  10        0.03       -2.94      6.63 o 
   4 -11  10       18.57       28.67      8.10 o 
   5 -11  10        0.94       -1.55      6.28 o 
   6 -11  10        8.27       15.39      6.67 o 
   7 -11  10        9.22        9.46      5.71 o 
   8 -11  10        7.59       11.06      7.03 o 
   0 -10  10        2.44        7.29      6.33 o 
   1 -10  10        9.50        7.54      6.09 o 
   2 -10  10       24.94       29.24      7.78 o 
   3 -10  10        5.93        1.37      5.12 o 
   4 -10  10        2.76        2.49      4.22 o 
   5 -10  10        0.04        3.25      4.25 o 
   6 -10  10        0.74       -3.79      4.63 o 
   7 -10  10        2.34        0.09      4.91 o 
   8 -10  10        3.84        1.11      5.05 o 
   9 -10  10        0.12        4.49      5.32 o 
  -3  -9  10        0.05       -6.42     12.95 o 
  -1  -9  10        4.74        3.75     10.29 o 
   0  -9  10       12.35       18.78      6.56 o 
   1  -9  10        0.09        3.45      5.36 o 
   2  -9  10        0.79        5.86      4.53 o 
   3  -9  10        0.53       -2.25      4.39 o 
   4  -9  10        0.07       -0.76      3.56 o 
   5  -9  10        0.14        1.45      3.82 o 
   6  -9  10        1.95        5.48      5.08 o 
   7  -9  10        0.53        1.78      4.31 o 
   8  -9  10        0.18        0.69      4.24 o 
   9  -9  10        5.72        7.32      5.31 o 
  10  -9  10        0.74        7.29      6.39 o 
  -5  -8  10        0.87        9.14     12.08 o 
  -4  -8  10        0.93       -8.38      8.98 o 
  -2  -8  10        2.86       -0.82      7.18 o 
  -1  -8  10       50.70       41.93      7.40 o 
   0  -8  10       28.82       46.42      7.56 o 
   1  -8  10        7.97        6.86      4.50 o 
   2  -8  10       18.74       13.71      4.34 o 
   3  -8  10       11.79        5.84      4.32 o 
   4  -8  10       54.58       47.82      5.76 o 
   5  -8  10        4.09        6.21      3.97 o 
   6  -8  10       11.49        5.34      5.08 o 
   7  -8  10        0.46        1.79      3.93 o 
   8  -8  10        1.54        0.85      3.99 o 
   9  -8  10        0.09        4.31      4.69 o 
  10  -8  10        0.00       -4.51      4.51 o 
  -6  -7  10        0.06       17.20     12.68 o 
  -5  -7  10        5.50       -3.32     10.29 o 
  -4  -7  10        0.62       -3.27      9.52 o 
  -2  -7  10        9.36        5.25      5.79 o 
  -1  -7  10        2.10        3.49      4.52 o 
   0  -7  10        4.00        4.43      4.27 o 
   1  -7  10        3.97        5.30      3.72 o 
   2  -7  10       13.10       12.90      3.60 o 
   3  -7  10       52.73       47.65      4.80 o 
   4  -7  10       72.48       64.19      5.92 o 
   5  -7  10        0.56       -2.76      2.76 o 
   6  -7  10       13.72       13.97      4.04 o 
   7  -7  10        0.53       -2.96      2.96 o 
   8  -7  10        6.27       -0.91      4.03 o 
   9  -7  10        5.45       11.51      5.08 o 
  10  -7  10        1.34       -0.78      5.44 o 
  -7  -6  10       20.82       41.85     15.57 o 
  -6  -6  10        5.54       -4.19      9.58 o 
  -5  -6  10        0.71        3.59      9.14 o 
  -4  -6  10        5.68        4.95      8.06 o 
  -3  -6  10        0.45       -7.02      7.02 o 
  -2  -6  10       18.08       10.80      7.15 o 
  -1  -6  10      265.49      280.25     11.15 o 
   0  -6  10        4.81        5.67      4.18 o 
   1  -6  10       93.64       83.28      6.28 o 
   2  -6  10       31.49       42.98      4.97 o 
   3  -6  10      107.93      104.42      6.81 o 
   4  -6  10        6.13        7.20      3.74 o 
   5  -6  10       22.87       43.81      4.72 o 
   6  -6  10        0.01       -1.05      3.09 o 
   7  -6  10        7.18       11.45      3.94 o 
   8  -6  10        1.83       -1.45      3.58 o 
   9  -6  10        0.00       -4.30      4.30 o 
  10  -6  10        0.10       -1.55      5.14 o 
  -8  -5  10       10.13       -4.79     11.43 o 
  -7  -5  10       33.21       37.23     13.88 o 
  -6  -5  10        1.98       20.66      8.06 o 
  -5  -5  10       18.35       15.47      8.95 o 
  -4  -5  10       52.40       64.39     14.10 o 
  -3  -5  10       71.96       56.06      9.55 o 
  -2  -5  10        9.73       12.83      5.10 o 
  -1  -5  10       26.32       31.77      5.34 o 
   0  -5  10       12.66       14.03      3.72 o 
   1  -5  10      137.58      138.19     10.00 o 
   2  -5  10      354.44      383.66     10.67 o 
   3  -5  10       66.64       73.61      7.25 o 
   4  -5  10      109.77      144.29      7.98 o 
   5  -5  10       34.64        9.73      3.89 o 
   6  -5  10       22.50       20.94      3.91 o 
   7  -5  10        7.22       10.82      4.67 o 
   8  -5  10        4.21       -4.81      4.81 o 
   9  -5  10        0.13       -0.01      5.35 o 
  10  -5  10        0.76        0.82      6.08 o 
  -8  -4  10       36.55       37.28     14.80 o 
  -7  -4  10        0.03       12.84     11.10 o 
  -6  -4  10       29.60       41.85      9.16 o 
  -5  -4  10       26.91       32.72     10.83 o 
  -4  -4  10        7.10       16.98      8.87 o 
  -3  -4  10       43.51       40.18      8.93 o 
  -2  -4  10      103.45       85.81      7.83 o 
  -1  -4  10      137.24      144.76      7.53 o 
   0  -4  10      139.43      150.15      6.91 o 
   1  -4  10        2.44       -0.66      2.80 o 
   2  -4  10       32.89       35.99      4.37 o 
   3  -4  10       16.91       17.56      3.95 o 
   4  -4  10       92.68      122.74      6.92 o 
   5  -4  10       31.01       22.42      5.94 o 
   6  -4  10       40.15       36.45      4.74 o 
   7  -4  10        6.12       -0.69      3.43 o 
   8  -4  10        6.23       -1.08      4.19 o 
   9  -4  10        0.13        3.70      4.75 o 
  10  -4  10        0.03        0.59      5.30 o 
  -9  -3  10        0.01       -4.41      9.47 o 
  -8  -3  10        3.71        0.27     10.18 o 
  -7  -3  10        0.69        7.95      8.49 o 
  -6  -3  10        1.39        6.69      8.76 o 
  -5  -3  10       25.66        4.00      5.73 o 
  -4  -3  10      123.98      106.56     10.33 o 
  -3  -3  10       41.20       50.51      7.86 o 
  -2  -3  10      368.14      348.64     12.40 o 
  -1  -3  10       90.01       98.79      6.12 o 
   0  -3  10      540.59      581.19     13.38 o 
   1  -3  10      248.18      255.97      8.94 o 
   2  -3  10      149.56      181.16      6.81 o 
   3  -3  10       66.33       80.60      5.77 o 
   4  -3  10       33.87       45.87      5.13 o 
   5  -3  10      305.93      282.52      9.43 o 
   6  -3  10       16.13       12.28      3.94 o 
   7  -3  10        1.52        6.79      4.27 o 
   8  -3  10        3.51        4.33      4.67 o 
   9  -3  10        2.20       -0.43      4.91 o 
  10  -3  10        0.26       -3.33      5.37 o 
 -10  -2  10        3.61        4.84     12.03 o 
  -9  -2  10       11.19       15.61      6.28 o 
  -8  -2  10        7.08       10.76      5.72 o 
  -7  -2  10        2.77        1.94      4.75 o 
  -6  -2  10      143.42      154.67      9.96 o 
  -5  -2  10       62.16       83.11      7.42 o 
  -4  -2  10      151.86      138.55      6.93 o 
  -3  -2  10        2.92        4.15      3.15 o 
  -2  -2  10       67.78       76.42      5.11 o 
  -1  -2  10      114.53      114.41      5.03 o 
   0  -2  10      619.84      593.09     11.02 o 
   1  -2  10      340.31      331.28      8.20 o 
   2  -2  10       95.81      110.43      6.79 o 
   3  -2  10        4.98       20.79      5.83 o 
   4  -2  10       43.77       39.87      5.26 o 
   5  -2  10       11.32        5.51      3.30 o 
   6  -2  10       26.04       29.46      4.53 o 
   7  -2  10        8.98        9.46      4.63 o 
   8  -2  10        9.30       17.44      5.22 o 
   9  -2  10        1.71        4.61      5.27 o 
  10  -2  10        0.66       -1.44      5.20 o 
 -10  -1  10        0.81       -5.21      5.21 o 
  -9  -1  10        4.81        7.78      5.74 o 
  -8  -1  10       36.71       44.00      7.42 o 
  -7  -1  10       16.32       21.33      6.66 o 
  -6  -1  10       10.95        6.18      4.29 o 
  -5  -1  10      213.70      224.38     10.39 o 
  -4  -1  10      109.50      111.02      7.85 o 
  -3  -1  10       12.49       10.60      3.36 o 
  -2  -1  10        6.60        0.28      2.51 o 
  -1  -1  10      737.57      712.48     13.66 o 
   0  -1  10     1306.51     1240.74     20.03 o 
   1  -1  10        1.25        2.47      4.13 o 
   2  -1  10      202.00      205.25      8.16 o 
   3  -1  10       13.31        9.23      3.54 o 
   4  -1  10        4.39        5.89      3.00 o 
   5  -1  10       67.05       64.15      6.23 o 
   6  -1  10       19.21       12.17      5.48 o 
   7  -1  10        0.80       -3.45      3.45 o 
   8  -1  10        5.69        7.81      5.33 o 
   9  -1  10        1.11        5.71      5.45 o 
 -11   0  10       54.34       74.08     11.16 o 
 -10   0  10        3.92       -0.52      5.25 o 
  -9   0  10        1.34        0.53      4.97 o 
  -8   0  10       52.54       41.67      7.27 o 
  -7   0  10       54.21       72.46      8.04 o 
  -6   0  10       32.64       38.14      7.46 o 
  -5   0  10        6.44        1.09      3.69 o 
  -4   0  10       90.21      101.40      7.42 o 
  -3   0  10       20.00       13.72      5.32 o 
  -2   0  10        0.26       -2.32      2.73 o 
  -1   0  10      239.66      215.42      8.70 o 
   0   0  10      569.28      549.17     12.06 o 
   1   0  10      101.01      116.66      7.73 o 
   2   0  10        6.75        8.44      3.96 o 
   3   0  10      156.11      196.86      8.57 o 
   4   0  10        2.34        0.55      3.26 o 
   5   0  10        0.20        1.51      3.68 o 
   6   0  10        1.54        5.03      4.11 o 
   7   0  10        3.59        5.06      5.30 o 
   8   0  10        0.00       -4.29      4.29 o 
   9   0  10        0.16       -4.33      5.32 o 
 -11   1  10        5.07       -1.45      5.48 o 
 -10   1  10        0.00       -1.20      5.26 o 
  -9   1  10        6.57        9.47      5.29 o 
  -8   1  10       37.69       45.70      7.10 o 
  -7   1  10       45.86       58.02      9.17 o 
  -6   1  10      338.48      317.04     12.25 o 
  -5   1  10       17.45       22.26      5.79 o 
  -4   1  10      106.26      112.61      7.73 o 
  -3   1  10      128.00      126.41      7.76 o 
  -2   1  10      233.65      236.50      7.32 o 
  -1   1  10      259.58      244.76      7.68 o 
   0   1  10       82.64       86.17      5.38 o 
   1   1  10       71.12       89.30      6.64 o 
   2   1  10      172.80      176.59      7.95 o 
   3   1  10      168.60      142.65      7.94 o 
   4   1  10       40.96       48.80      5.19 o 
   5   1  10        0.00       -3.64      5.47 o 
   6   1  10        0.14       -1.39      3.86 o 
   7   1  10       15.41        5.45      4.80 o 
   8   1  10        3.43        3.57      5.06 o 
 -12   2  10        0.20        5.24      6.78 o 
 -11   2  10       25.81       15.69      9.50 o 
 -10   2  10        0.03       -0.13      5.32 o 
  -9   2  10       14.04        3.64      5.39 o 
  -8   2  10        1.48       -4.27      4.27 o 
  -7   2  10       89.90      105.68     11.23 o 
  -6   2  10       12.71       11.12      4.35 o 
  -5   2  10        6.46        2.24      3.86 o 
  -4   2  10       78.92       74.48      6.80 o 
  -3   2  10       22.47       21.31      4.72 o 
  -2   2  10      496.68      449.88     10.42 o 
  -1   2  10       87.53       71.78      6.57 o 
   0   2  10       17.76       22.77      3.98 o 
   1   2  10      208.50      227.27      8.72 o 
   2   2  10      125.91      161.08      8.15 o 
   3   2  10        5.39        7.02      4.10 o 
   4   2  10       20.54       27.39      4.96 o 
   5   2  10       18.37        3.16      4.42 o 
   6   2  10       10.39       12.10      5.15 o 
   7   2  10       11.74       23.23      6.41 o 
   8   2  10        0.01        6.43      5.69 o 
 -12   3  10       14.78        7.53      6.78 o 
 -11   3  10        0.34       -0.35      5.07 o 
 -10   3  10       29.69       19.70     11.05 o 
  -9   3  10        0.51       -0.30      5.51 o 
  -8   3  10       29.27       36.79      7.92 o 
  -7   3  10       42.10       31.29      5.89 o 
  -6   3  10      358.47      308.19     12.29 o 
  -5   3  10        0.41        2.61      3.91 o 
  -4   3  10      745.88      656.20     17.43 o 
  -3   3  10        1.03       -2.03      4.14 o 
  -2   3  10      227.71      207.39     10.13 o 
  -1   3  10        6.20        5.65      2.73 o 
   0   3  10       30.24       26.28      7.16 o 
   1   3  10      506.58      520.90     13.35 o 
   2   3  10        0.24       -0.54      4.96 o 
   3   3  10      102.62       91.96     10.21 o 
   4   3  10        0.55        0.75      4.01 o 
   5   3  10        7.58        4.65      4.64 o 
   6   3  10        1.43        9.17      4.76 o 
   7   3  10       16.37       14.55      7.76 o 
 -12   4  10        0.24        2.38      7.16 o 
 -11   4  10        9.22        9.12      5.96 o 
 -10   4  10        6.16       13.06      7.11 o 
  -9   4  10       19.07       16.89      7.21 o 
  -8   4  10      117.98      133.48     10.00 o 
  -7   4  10       32.39       38.24      5.94 o 
  -6   4  10      454.78      410.31     14.46 o 
  -5   4  10      295.84      253.74     11.19 o 
  -4   4  10       23.87       29.72      6.94 o 
  -3   4  10        4.44        3.55      3.90 o 
  -2   4  10      106.43      111.24      9.15 o 
  -1   4  10        0.62        1.64      3.81 o 
   0   4  10        6.64        7.80      3.66 o 
   1   4  10        5.26        8.99      3.99 o 
   2   4  10       11.96       28.15      4.98 o 
   3   4  10       78.76       97.70      9.36 o 
   4   4  10       19.23       18.65      5.77 o 
   5   4  10       21.82       34.54      8.92 o 
   6   4  10        0.67       -6.37      6.53 o 
 -12   5  10       14.25       13.27      7.46 o 
 -11   5  10        2.90        4.91      6.76 o 
 -10   5  10       37.28       38.22      8.81 o 
  -9   5  10        1.45        0.67      4.78 o 
  -8   5  10       50.69       51.23      7.24 o 
  -7   5  10        0.05        2.64      4.06 o 
  -6   5  10       26.38       12.74      5.02 o 
  -5   5  10       24.89       19.95      8.61 o 
  -4   5  10       31.58       39.31      7.88 o 
  -3   5  10       94.79       82.49      7.34 o 
  -2   5  10        3.56        5.16      4.28 o 
  -1   5  10       26.45       26.05      7.27 o 
   0   5  10       14.46       18.59      4.87 o 
   1   5  10      146.38      134.78     10.12 o 
   2   5  10        0.82        4.88      4.85 o 
   3   5  10       33.85       39.92      9.14 o 
   4   5  10        6.99       12.73      8.02 o 
   5   5  10        2.18       16.39      8.49 o 
   6   5  10        3.20       -1.47     10.23 o 
 -12   6  10        0.08        3.56     11.98 o 
 -11   6  10        3.39        0.90      6.92 o 
 -10   6  10        0.26        0.01      8.87 o 
  -9   6  10       32.90       27.04      6.41 o 
  -8   6  10        0.78        3.60      4.57 o 
  -7   6  10       36.99       41.81      6.49 o 
  -6   6  10      108.91      121.46     21.66 o 
  -5   6  10      290.72      248.41     16.33 o 
  -4   6  10       14.24       16.52      9.99 o 
  -3   6  10       38.71       34.64     16.60 o 
  -2   6  10       11.14       23.21      7.63 o 
  -1   6  10        0.06       14.61      4.97 o 
   0   6  10        8.94       15.22      5.42 o 
   1   6  10       17.82       18.02      6.08 o 
   2   6  10        8.35       15.09      7.26 o 
   3   6  10       14.77       12.78      7.78 o 
   4   6  10        0.37       -6.14      6.14 o 
   5   6  10        1.11       11.58      9.24 o 
 -12   7  10       12.03        9.14     12.14 o 
 -11   7  10        0.03        2.83     10.23 o 
 -10   7  10        1.93        5.33      9.91 o 
  -9   7  10        6.78        1.31      5.95 o 
  -8   7  10       91.70      131.59     13.93 o 
  -7   7  10       19.08       18.08      7.14 o 
  -6   7  10        7.29        2.09      5.75 o 
  -5   7  10        4.79        0.69      5.49 o 
  -4   7  10      144.50      142.75     13.93 o 
  -3   7  10        4.90        0.08      5.44 o 
  -2   7  10      100.89      110.40     12.97 o 
  -1   7  10        1.61       -6.06      8.52 o 
   0   7  10        5.24       15.79      5.58 o 
   1   7  10       17.09       20.99      6.11 o 
   2   7  10        1.45        7.32      6.72 o 
   3   7  10        0.19        4.97     12.82 o 
 -12   8  10        1.52       -7.73      9.63 o 
 -11   8  10       15.61       20.19     14.04 o 
 -10   8  10        0.05       -7.92      7.92 o 
  -9   8  10        0.25       20.64     18.31 o 
  -8   8  10        0.01        6.19      7.62 o 
  -7   8  10        5.32       11.68      6.78 o 
  -6   8  10       12.31       22.78      9.20 o 
  -5   8  10        4.76       -0.74      6.13 o 
  -4   8  10        0.11        5.12      8.44 o 
  -3   8  10       70.80       52.94     10.19 o 
  -2   8  10       55.70       47.15      9.92 o 
  -1   8  10        4.59       -2.52     11.35 o 
   0   8  10        1.65        3.84      7.00 o 
   1   8  10        1.92       -0.13     16.52 o 
   2   8  10        1.81        2.54      9.69 o 
 -11   9  10        0.87        4.74     10.99 o 
 -10   9  10        0.12       10.31      7.98 o 
  -9   9  10       10.27       14.86      8.43 o 
  -8   9  10        6.46        7.71      7.28 o 
  -7   9  10       30.78       44.94     19.67 o 
  -6   9  10        1.16        0.39      6.52 o 
  -5   9  10        1.35        4.86      6.67 o 
  -4   9  10        3.56       16.00      8.22 o 
  -3   9  10        0.12        5.55      6.90 o 
  -2   9  10       34.58       55.68     16.00 o 
  -1   9  10        0.01       -3.85      6.23 o 
   0   9  10        0.19        2.23     10.50 o 
   1   9  10        9.99       28.15      9.05 o 
 -10  10  10        7.51       -4.58      7.53 o 
  -9  10  10       12.04        2.14      7.41 o 
  -8  10  10       15.55       29.06      9.57 o 
  -7  10  10       15.11       16.72      9.03 o 
  -6  10  10        0.00        0.70      6.91 o 
  -5  10  10       11.78        8.21      8.20 o 
  -4  10  10       15.69        8.90      7.79 o 
  -3  10  10       21.37       13.12      9.72 o 
  -2  10  10        0.08        5.03      7.20 o 
  -1  10  10        2.78       -3.76      7.32 o 
  -9  11  10       12.37       -7.15      7.82 o 
  -8  11  10        0.42        6.27      8.57 o 
  -7  11  10        7.29        4.44      7.75 o 
  -6  11  10        6.04        9.28      8.47 o 
  -5  11  10       11.62       20.19     13.77 o 
  -4  11  10        1.21       -1.83      7.42 o 
  -3  11  10        4.68        3.05      8.90 o 
   1 -11  11       30.12       51.99     12.41 o 
   2 -11  11        2.05        2.79      8.60 o 
   3 -11  11        0.55       -1.39      6.95 o 
   4 -11  11        1.17       -5.63      5.63 o 
   5 -11  11        1.48       -3.24      5.03 o 
   6 -11  11        5.89       14.36      7.28 o 
   7 -11  11       11.27        5.15      6.58 o 
   0 -10  11       18.87       18.14      9.09 o 
   1 -10  11        2.92        6.67      8.13 o 
   2 -10  11        7.84       -3.18      6.29 o 
   3 -10  11        1.76        1.81      6.11 o 
   4 -10  11        7.91       10.85      5.63 o 
   5 -10  11        6.20        1.55      5.02 o 
   6 -10  11        0.45       -0.18      6.32 o 
   7 -10  11        5.43        1.26      5.14 o 
   8 -10  11        5.09        0.51      5.77 o 
   9 -10  11        0.05        0.13      5.79 o 
  -1  -9  11        0.00       -3.91      6.22 o 
   0  -9  11        0.70        2.00      5.67 o 
   1  -9  11       68.39       72.50      9.23 o 
   2  -9  11        0.61        3.30      4.75 o 
   3  -9  11        7.64       12.12      4.36 o 
   4  -9  11        0.02        5.09      4.12 o 
   5  -9  11        0.05       -0.88      3.97 o 
   6  -9  11        3.02        0.51      3.94 o 
   7  -9  11       12.16        1.06      7.06 o 
   8  -9  11        0.05        0.11      5.40 o 
   9  -9  11        3.86        9.69      6.13 o 
  -4  -8  11        0.80        0.98     13.01 o 
  -2  -8  11       20.19       15.13     11.05 o 
  -1  -8  11        0.03        2.18      5.40 o 
   0  -8  11       70.24       56.65     12.06 o 
   1  -8  11       17.54       17.12      5.35 o 
   2  -8  11        0.16       -3.24      3.24 o 
   3  -8  11       20.44        7.74      4.43 o 
   4  -8  11        5.04        0.57      4.12 o 
   5  -8  11       17.30       13.22      4.48 o 
   6  -8  11        2.27        5.21      3.95 o 
   7  -8  11        0.00        1.24      3.77 o 
   8  -8  11        1.78       -1.20      3.76 o 
   9  -8  11        0.03       -1.87      4.58 o 
  10  -8  11        0.88       -5.33      7.03 o 
  -5  -7  11        0.00        1.20     11.10 o 
  -2  -7  11        9.35       19.76      6.13 o 
  -1  -7  11        0.21        4.21      5.00 o 
   0  -7  11       17.34        8.18      4.60 o 
   1  -7  11        2.21       -0.27      3.00 o 
   2  -7  11        1.21       -0.33      2.98 o 
   3  -7  11        0.04       -2.82      2.82 o 
   4  -7  11        0.00        0.76      3.20 o 
   5  -7  11       24.94       16.94      4.12 o 
   6  -7  11        1.53       -0.19      3.34 o 
   7  -7  11       24.58       23.15      4.38 o 
   8  -7  11        0.40       -0.53      4.15 o 
   9  -7  11       15.34       16.16      7.13 o 
  10  -7  11        0.10       -3.21      5.72 o 
  -6  -6  11        5.57       -3.43     10.07 o 
  -5  -6  11        8.95        4.57     10.45 o 
  -4  -6  11        6.21       -4.68      8.33 o 
  -3  -6  11       11.24       19.43     10.56 o 
  -2  -6  11       47.53       53.87      7.55 o 
  -1  -6  11        6.98        5.92      4.74 o 
   0  -6  11        7.28        9.29      4.53 o 
   1  -6  11       24.37       21.00      4.41 o 
   2  -6  11        0.55        3.93      3.45 o 
   3  -6  11      246.83      246.27     10.21 o 
   4  -6  11       28.75       21.64      4.56 o 
   5  -6  11       57.98       85.36      6.27 o 
   6  -6  11       10.11       19.10      4.10 o 
   7  -6  11        0.07        1.92      3.61 o 
   8  -6  11        0.65        5.49      4.85 o 
   9  -6  11        0.98       -0.82      6.31 o 
  10  -6  11        0.00        0.89      5.75 o 
  -7  -5  11        0.01        6.80     11.32 o 
  -6  -5  11        0.00       -4.63      6.41 o 
  -5  -5  11        6.81       17.42      8.22 o 
  -4  -5  11        5.75       -0.87      8.38 o 
  -3  -5  11      198.67      168.59     12.96 o 
  -2  -5  11      219.54      243.78     14.86 o 
  -1  -5  11       21.67       26.59      5.24 o 
   0  -5  11      323.11      318.25      9.96 o 
   1  -5  11      130.34      129.26      7.75 o 
   2  -5  11       18.14       18.44      4.04 o 
   3  -5  11        1.99        7.34      3.43 o 
   4  -5  11        9.26       11.74      3.85 o 
   5  -5  11       25.44       34.26      5.07 o 
   6  -5  11        3.46       -1.01      3.53 o 
   7  -5  11        0.68        0.02      4.42 o 
   8  -5  11        4.69        9.44      5.23 o 
   9  -5  11        8.64        7.64      6.20 o 
  10  -5  11        0.09       -4.82      5.75 o 
  -8  -4  11       11.60        6.97     10.07 o 
  -7  -4  11        5.35       18.07     11.27 o 
  -6  -4  11        1.81        1.80      8.49 o 
  -5  -4  11       38.56       44.08      8.95 o 
  -4  -4  11      177.52      241.22     22.26 o 
  -3  -4  11      466.77      474.65     19.30 o 
  -2  -4  11       16.65       23.66      5.79 o 
  -1  -4  11       39.39       37.19      5.24 o 
   0  -4  11      106.92       95.07      6.66 o 
   1  -4  11       48.13       57.90      5.68 o 
   2  -4  11        0.63        4.35      3.47 o 
   3  -4  11      105.31      120.59      7.72 o 
   4  -4  11       23.82       38.69      7.44 o 
   5  -4  11       16.04       23.03      5.58 o 
   6  -4  11       48.90       54.82      7.39 o 
   7  -4  11        0.97        1.68      4.03 o 
   8  -4  11        5.30        2.43      4.92 o 
   9  -4  11        5.26        2.26      5.38 o 
  10  -4  11        1.78       10.13      6.57 o 
  -9  -3  11        1.39       -1.69     10.61 o 
  -8  -3  11        7.71       12.35     11.16 o 
  -7  -3  11       14.49       28.25     12.63 o 
  -6  -3  11       41.76       61.99     14.91 o 
  -5  -3  11      195.86      225.43     22.04 o 
  -4  -3  11      327.41      304.05     36.90 o 
  -3  -3  11      570.03      599.59     21.92 o 
  -2  -3  11      582.91      627.33     17.28 o 
  -1  -3  11       10.66       13.35      3.76 o 
   0  -3  11      299.90      300.83      9.88 o 
   1  -3  11       12.67       13.43      6.00 o 
   2  -3  11       35.21       37.24      7.30 o 
   3  -3  11        0.66        4.92      4.25 o 
   4  -3  11       98.00      107.16      9.61 o 
   5  -3  11        6.27        6.07      3.68 o 
   6  -3  11        4.63        8.60      3.75 o 
   7  -3  11        6.41       13.38      4.85 o 
   8  -3  11        1.95       -2.32      4.28 o 
   9  -3  11        0.16        7.46      5.20 o 
  10  -3  11        2.16       -0.91      5.65 o 
 -10  -2  11        2.53       -7.02     11.86 o 
  -9  -2  11        3.49       -7.24     10.34 o 
  -8  -2  11        0.87       -6.42      8.98 o 
  -7  -2  11       21.98       20.77     12.63 o 
  -6  -2  11        9.77        6.53      5.66 o 
  -5  -2  11      236.41      239.47     10.96 o 
  -4  -2  11      438.54      522.79     15.54 o 
  -3  -2  11      410.75      421.69     11.41 o 
  -2  -2  11      493.86      518.26     12.04 o 
  -1  -2  11       58.23       64.83      4.70 o 
   0  -2  11      254.43      229.83      6.97 o 
   1  -2  11        1.63       -0.22      2.74 o 
   2  -2  11        2.43       -2.73      2.73 o 
   3  -2  11        0.55       -2.26      3.17 o 
   4  -2  11       12.32        2.92      3.58 o 
   5  -2  11       31.91       28.29      5.99 o 
   6  -2  11        3.83        7.42      3.92 o 
   7  -2  11        1.86        5.32      4.42 o 
   8  -2  11        0.05        7.66      5.02 o 
   9  -2  11        6.76        5.13      5.57 o 
 -10  -1  11        1.20        4.08      6.15 o 
  -9  -1  11       10.98       15.13      6.23 o 
  -8  -1  11        6.17        6.22      5.47 o 
  -7  -1  11        2.32        0.26      4.43 o 
  -6  -1  11        0.14        1.24      4.00 o 
  -5  -1  11      392.00      371.23     13.30 o 
  -4  -1  11      251.26      255.56     19.92 o 
  -3  -1  11      373.73      392.51     12.92 o 
  -2  -1  11      227.47      233.79      7.00 o 
  -1  -1  11     1817.64     1842.70     27.02 o 
   0  -1  11        0.13        2.71      2.87 o 
   1  -1  11       64.55       62.12      7.43 o 
   2  -1  11       13.00       11.27      3.60 o 
   3  -1  11       35.54       50.53      7.18 o 
   4  -1  11        0.00       -0.16      3.81 o 
   5  -1  11        1.90        5.86      3.61 o 
   6  -1  11        0.42       -3.73      3.73 o 
   7  -1  11        0.00        0.24      4.14 o 
   8  -1  11        0.83        2.53      4.82 o 
   9  -1  11        2.36        6.89      8.10 o 
 -11   0  11        1.48        8.91      7.12 o 
 -10   0  11        9.08       22.35      7.41 o 
  -9   0  11        0.69       -0.89      4.94 o 
  -8   0  11       20.38       17.81      6.83 o 
  -7   0  11        4.57        1.92      7.50 o 
  -6   0  11       52.01       40.40     10.89 o 
  -5   0  11       14.39       27.72      5.23 o 
  -4   0  11        2.70       -3.31      3.32 o 
  -3   0  11       94.88       95.97      7.26 o 
  -2   0  11      217.52      211.39      6.61 o 
  -1   0  11      356.51      385.26     10.19 o 
   0   0  11        5.99       13.21      3.52 o 
   1   0  11       44.78       47.48      4.95 o 
   2   0  11       92.03      113.13      6.84 o 
   3   0  11       46.16       74.29      6.40 o 
   4   0  11        9.21       11.01      4.09 o 
   5   0  11        2.04        1.45      3.69 o 
   6   0  11       13.09       18.12      4.93 o 
   7   0  11        1.56        5.63      4.87 o 
   8   0  11        0.04       -4.88      4.88 o 
   9   0  11        0.06        1.87      6.35 o 
 -11   1  11        0.00        1.91      5.92 o 
 -10   1  11        3.81        1.23      5.35 o 
  -9   1  11       17.79       24.29     11.69 o 
  -8   1  11        0.44       -1.15      4.69 o 
  -7   1  11      214.19      213.00     15.14 o 
  -6   1  11       47.40       37.18      6.14 o 
  -5   1  11      132.55      126.78      8.71 o 
  -4   1  11       29.81       32.12      5.47 o 
  -3   1  11     1059.14     1051.95     23.08 o 
  -2   1  11        0.72        0.88      2.57 o 
  -1   1  11      384.06      407.84     10.56 o 
   0   1  11      107.63      107.14      6.24 o 
   1   1  11        0.09        4.77      3.28 o 
   2   1  11        4.56       -0.25      4.63 o 
   3   1  11        1.63        9.76      3.91 o 
   4   1  11       84.47       82.30      8.33 o 
   5   1  11        5.96        9.49      4.61 o 
   6   1  11        0.00        5.49      4.43 o 
   7   1  11        3.83       19.07      5.92 o 
   8   1  11        1.13        6.32      5.78 o 
 -11   2  11        1.67       -2.25      5.56 o 
 -10   2  11        0.43       -1.64      6.66 o 
  -9   2  11       48.24       60.35     13.80 o 
  -8   2  11        3.34        3.24      5.71 o 
  -7   2  11        1.55        4.63      4.33 o 
  -6   2  11        5.08        7.11      4.37 o 
  -5   2  11      262.84      245.60     11.37 o 
  -4   2  11       54.36       53.32      7.46 o 
  -3   2  11      515.46      485.93     28.17 o 
  -2   2  11       25.61       34.96      5.53 o 
  -1   2  11       11.22        5.07      5.50 o 
   0   2  11        0.92       -2.67      2.67 o 
   1   2  11        0.04       -3.46      3.64 o 
   2   2  11      225.29      223.65     10.66 o 
   3   2  11       25.12       45.42      8.35 o 
   4   2  11        5.93        5.21      5.88 o 
   5   2  11       13.00        7.37      6.10 o 
   6   2  11       22.74       33.81      6.27 o 
   7   2  11        7.63        6.41      5.38 o 
 -12   3  11        2.59        0.09      6.40 o 
 -11   3  11        6.36        7.34      6.72 o 
 -10   3  11        2.20        6.49      7.54 o 
  -9   3  11       15.45       14.14      6.77 o 
  -8   3  11       24.86       21.66     18.89 o 
  -7   3  11       16.47       14.06      4.82 o 
  -6   3  11       64.67       64.94      7.81 o 
  -5   3  11       57.15       61.21      7.05 o 
  -4   3  11       61.57       51.99      6.53 o 
  -3   3  11        0.25       -3.08      3.43 o 
  -2   3  11      140.06      140.70      9.48 o 
  -1   3  11      115.51      138.03      7.07 o 
   0   3  11      363.06      358.79     11.59 o 
   1   3  11       12.60       20.70      4.43 o 
   2   3  11       64.03       76.98      6.79 o 
   3   3  11        4.54       -0.10      3.99 o 
   4   3  11       21.08       16.58      5.88 o 
   5   3  11        2.35       -0.18      4.10 o 
   6   3  11       17.05       30.57      6.48 o 
   7   3  11        3.68       12.26      6.76 o 
 -12   4  11        0.73        6.34      6.95 o 
 -11   4  11       23.18       27.58      7.78 o 
 -10   4  11        6.15        7.86     13.69 o 
  -9   4  11       10.99       13.45      6.79 o 
  -8   4  11       26.77       22.59      5.85 o 
  -7   4  11       21.01       14.60      6.35 o 
  -6   4  11       75.79       52.93      9.94 o 
  -5   4  11      951.41      928.77     36.11 o 
  -4   4  11      865.79      842.63     21.16 o 
  -3   4  11      119.80      132.80      9.21 o 
  -2   4  11       16.97        4.65      4.58 o 
  -1   4  11       19.07       37.12      8.02 o 
   0   4  11        0.99       -3.16      3.16 o 
   1   4  11       12.29        5.98      3.97 o 
   2   4  11       12.76       31.17      6.08 o 
   3   4  11        5.42        5.11      6.57 o 
   4   4  11        0.14       -2.42      5.69 o 
   5   4  11        2.05        1.06      6.71 o 
   6   4  11       29.85       23.40      9.97 o 
 -12   5  11        7.07        2.72      6.75 o 
 -11   5  11        8.59        2.01      8.14 o 
 -10   5  11        2.88       -5.21      5.21 o 
  -9   5  11       12.87       11.26      6.58 o 
  -8   5  11        8.11        9.74      5.09 o 
  -7   5  11      111.49      114.62     10.85 o 
  -6   5  11        0.01       -3.84      3.84 o 
  -5   5  11     1286.49     1154.90     26.28 o 
  -4   5  11      278.02      233.63     15.13 o 
  -3   5  11      182.26      149.54     13.08 o 
  -2   5  11       15.04       11.49      6.30 o 
  -1   5  11        6.47        5.46      6.01 o 
   0   5  11       39.05       30.14      6.03 o 
   1   5  11       12.90       16.35      5.41 o 
   2   5  11        6.76       22.30      6.29 o 
   3   5  11        1.04       -2.19      6.18 o 
   4   5  11        3.09        1.55      6.45 o 
   5   5  11        2.04        4.92      7.17 o 
 -12   6  11        4.05        5.04      6.53 o 
 -11   6  11       24.30       23.19      8.75 o 
 -10   6  11        2.21       -5.60      5.60 o 
  -9   6  11        0.23       -1.24      5.80 o 
  -8   6  11       23.39        6.34      5.03 o 
  -7   6  11       12.41        3.47      5.49 o 
  -6   6  11       12.67       16.65      7.07 o 
  -5   6  11      499.98      505.16     22.17 o 
  -4   6  11       79.92       79.05     10.66 o 
  -3   6  11        0.01       -0.32      5.47 o 
  -2   6  11        2.49        5.61      5.85 o 
  -1   6  11       70.42       59.54     10.20 o 
   0   6  11        4.27        4.77      4.95 o 
   1   6  11        0.15        4.75      5.07 o 
   2   6  11        3.33        6.19      6.97 o 
   3   6  11        0.03        7.13      6.92 o 
   4   6  11        5.59       14.61      8.04 o 
 -12   7  11        0.02       10.12     13.23 o 
 -11   7  11        0.18        2.01     10.61 o 
 -10   7  11        1.71        1.52      9.74 o 
  -9   7  11        0.04        4.13      6.59 o 
  -8   7  11        2.18       -1.17      5.47 o 
  -7   7  11       10.64        8.62      6.81 o 
  -6   7  11       23.38       30.48      8.50 o 
  -5   7  11      101.07      115.57     13.47 o 
  -4   7  11       22.22        9.31      6.80 o 
  -3   7  11        2.25        4.33      7.92 o 
  -2   7  11       12.07       11.35      7.35 o 
  -1   7  11        1.56        4.10      6.69 o 
   0   7  11        1.40       -1.32      6.20 o 
   1   7  11        1.85        4.59      5.64 o 
   2   7  11        2.05        5.19      7.33 o 
   3   7  11        1.58       -1.54      7.00 o 
 -11   8  11        9.85       13.01     11.32 o 
 -10   8  11        2.07        2.53      7.81 o 
  -9   8  11        1.06       -5.70      6.56 o 
  -8   8  11        0.02       -5.16      5.96 o 
  -7   8  11       52.76       68.10     11.95 o 
  -6   8  11        0.03       15.39      7.26 o 
  -5   8  11       10.27       25.31      8.83 o 
  -4   8  11        0.08       -6.21      6.21 o 
  -3   8  11       29.98       46.12     10.12 o 
  -2   8  11       16.04        0.55      6.43 o 
  -1   8  11        1.43       -1.09      6.97 o 
   0   8  11        0.64        5.12      7.93 o 
   1   8  11        0.01       -5.48      5.86 o 
   2   8  11        6.51        4.84      7.40 o 
 -11   9  11        0.27       11.05     12.19 o 
 -10   9  11       12.30       19.76      9.05 o 
  -9   9  11        6.52        4.63      8.05 o 
  -8   9  11       12.99       18.69      9.07 o 
  -7   9  11       11.54       11.73      7.94 o 
  -6   9  11        5.14       -2.22      6.81 o 
  -5   9  11       12.80       11.58      8.22 o 
  -4   9  11        1.44        1.69      7.06 o 
  -3   9  11        2.59       -2.99      7.89 o 
  -2   9  11        1.95       -7.61     10.59 o 
  -1   9  11        0.17        6.95      8.18 o 
   0   9  11        4.29      -10.07     10.07 o 
 -10  10  11        1.97       -8.30     17.14 o 
  -9  10  11       27.45       22.27     10.72 o 
  -8  10  11        2.44        9.50      7.71 o 
  -7  10  11        4.38       22.48     11.05 o 
  -6  10  11       15.60       29.35     11.57 o 
  -5  10  11        1.10       -6.47      7.36 o 
  -4  10  11        0.04       -2.42      7.06 o 
  -3  10  11        1.15       17.09      9.39 o 
  -2  10  11        1.18       -3.13      8.71 o 
  -8  11  11        1.04        0.37      9.74 o 
  -7  11  11       18.99        7.03      8.47 o 
  -6  11  11        1.39       11.08      9.22 o 
  -5  11  11        2.73       -4.47     19.08 o 
  -4  11  11        0.08       -2.72      8.65 o 
   1 -11  12        3.66       -5.66     11.10 o 
   2 -11  12        2.69       -1.26      8.78 o 
   3 -11  12        8.61        2.31      7.26 o 
   4 -11  12        0.07        6.41      7.18 o 
   5 -11  12        5.28        4.24      5.89 o 
   6 -11  12        0.35       -0.41      5.46 o 
   0 -10  12        6.67        3.59      8.04 o 
   1 -10  12       71.24       88.34     20.36 o 
   2 -10  12       14.65       13.97      7.00 o 
   3 -10  12        0.74       -4.96      6.28 o 
   4 -10  12        1.66       -0.29      4.81 o 
   5 -10  12        6.74       10.89      5.88 o 
   6 -10  12       13.52        5.53      5.37 o 
   7 -10  12        3.92        4.89      5.69 o 
   8 -10  12        0.38       -3.77      6.14 o 
  -1  -9  12       24.86       22.30     12.14 o 
   0  -9  12        3.78       14.55      6.17 o 
   1  -9  12        0.81        6.39      5.37 o 
   2  -9  12        2.14       -0.24      4.88 o 
   3  -9  12        3.57        5.09      4.52 o 
   4  -9  12        7.06       15.26      4.82 o 
   5  -9  12       18.47       13.46      4.93 o 
   6  -9  12        0.12       -2.53      4.20 o 
   7  -9  12        2.60        4.73      5.42 o 
   8  -9  12        4.16       11.18      5.81 o 
   9  -9  12        1.02        1.46      5.76 o 
  -4  -8  12       25.04       11.21     12.84 o 
  -2  -8  12        6.64       -6.37      7.73 o 
  -1  -8  12        6.38        4.49      5.63 o 
   0  -8  12       37.70       48.35      7.18 o 
   1  -8  12       46.03       56.74      7.43 o 
   2  -8  12       52.14       54.97      6.48 o 
   3  -8  12        1.06       -3.47      3.47 o 
   4  -8  12        0.14       -1.33      3.77 o 
   5  -8  12        2.17        7.71      4.52 o 
   6  -8  12       28.36       32.04      5.80 o 
   7  -8  12        2.39        2.51      3.92 o 
   8  -8  12        3.41        3.64      4.17 o 
   9  -8  12        1.57        1.02      5.11 o 
  -5  -7  12        4.15        7.84     12.25 o 
  -2  -7  12        3.42       -1.45      5.85 o 
  -1  -7  12       55.57       58.34     12.68 o 
   0  -7  12       23.41       32.07      6.07 o 
   1  -7  12        7.96        7.44      4.51 o 
   2  -7  12        1.73        6.89      3.87 o 
   3  -7  12        0.49        0.74      3.18 o 
   4  -7  12       16.58       16.01      6.44 o 
   5  -7  12       20.52       17.98      4.26 o 
   6  -7  12        0.12       -0.47      3.41 o 
   7  -7  12        4.15        8.41      4.12 o 
   8  -7  12       32.96       32.57      6.21 o 
   9  -7  12        2.90       -2.43      5.73 o 
  -5  -6  12       37.26       10.45     12.25 o 
  -4  -6  12       10.02        8.49      9.91 o 
  -3  -6  12       33.99       27.81     10.72 o 
  -2  -6  12       14.04       16.20      6.77 o 
  -1  -6  12       22.63       14.23      5.11 o 
   0  -6  12       80.61       81.73      6.70 o 
   1  -6  12        0.37       -2.01      3.64 o 
   2  -6  12       46.25       43.84      5.42 o 
   3  -6  12        0.61        1.58      3.49 o 
   4  -6  12        6.41       11.73      4.01 o 
   5  -6  12        0.19       -0.23      3.23 o 
   6  -6  12        0.95       -2.29      3.30 o 
   7  -6  12       10.19        7.15      4.25 o 
   8  -6  12       87.40       67.18      8.19 o 
   9  -6  12        5.37       10.20      6.90 o 
  10  -6  12        0.20       -4.98      4.98 o 
  -7  -5  12        8.76       19.43     12.95 o 
  -6  -5  12        0.77       11.65     11.16 o 
  -5  -5  12        0.06        2.69      6.88 o 
  -4  -5  12        3.15        3.37      9.31 o 
  -3  -5  12      217.91      215.38     21.20 o 
  -2  -5  12        4.98        4.65      4.70 o 
  -1  -5  12        0.02       -4.36      4.36 o 
   0  -5  12       45.95       49.06      8.58 o 
   1  -5  12       10.90        0.41      3.05 o 
   2  -5  12       20.87       13.66      3.94 o 
   3  -5  12       15.05       21.74      4.40 o 
   4  -5  12        5.86        5.45      4.05 o 
   5  -5  12        1.17        5.38      3.98 o 
   6  -5  12        4.89        4.28      3.82 o 
   7  -5  12        2.97        5.65      4.59 o 
   8  -5  12      101.59       77.63     11.79 o 
   9  -5  12        2.21        9.77      6.71 o 
  10  -5  12        0.01       -0.56      6.66 o 
  -8  -4  12       18.73        1.14     11.59 o 
  -7  -4  12        2.73        4.84     10.40 o 
  -6  -4  12       19.43       21.93     11.65 o 
  -5  -4  12       11.97        7.95      9.14 o 
  -4  -4  12       14.94       21.82     10.18 o 
  -3  -4  12     1375.33     1422.65     45.74 o 
  -2  -4  12       53.84       46.00      7.70 o 
  -1  -4  12        6.44        1.72      3.48 o 
   0  -4  12        3.32        3.80      5.98 o 
   1  -4  12        0.03       -1.99      3.24 o 
   2  -4  12        2.24        3.52      3.42 o 
   3  -4  12       31.87       23.87      6.12 o 
   4  -4  12       21.10       21.31      4.81 o 
   5  -4  12       17.16        7.01      4.49 o 
   6  -4  12       24.61       36.28      6.94 o 
   7  -4  12        0.01       -1.90      4.82 o 
   8  -4  12       70.29       49.55     16.72 o 
   9  -4  12        4.54       -2.93      5.67 o 
  -9  -3  12        8.29        5.71     12.41 o 
  -8  -3  12        1.98       -0.65      9.47 o 
  -7  -3  12        0.13       -4.46      8.16 o 
  -6  -3  12        0.56       19.81     10.40 o 
  -5  -3  12       32.94       45.55     13.12 o 
  -4  -3  12      249.92      260.24     19.38 o 
  -3  -3  12      269.69      290.45     16.35 o 
  -2  -3  12       21.85       26.75      5.83 o 
  -1  -3  12        3.47        6.42      3.66 o 
   0  -3  12        3.71        4.64      3.52 o 
   1  -3  12        9.61       12.61      3.87 o 
   2  -3  12      188.62      199.11     10.09 o 
   3  -3  12       30.38       42.39      6.18 o 
   4  -3  12       10.73       17.32      7.54 o 
   5  -3  12       19.17       12.96      5.36 o 
   6  -3  12        7.72        0.69      6.28 o 
   7  -3  12        5.28        3.39      4.58 o 
   8  -3  12       16.18        7.58      5.42 o 
   9  -3  12        1.52        3.37      5.41 o 
  -9  -2  12        0.01       18.67     12.46 o 
  -8  -2  12        3.27       20.08     11.32 o 
  -7  -2  12       30.81       35.70     12.79 o 
  -6  -2  12        0.02       -7.35      7.35 o 
  -5  -2  12      107.45       97.20     16.44 o 
  -4  -2  12       67.41       82.65     15.29 o 
  -3  -2  12      409.54      389.57     17.93 o 
  -2  -2  12      139.02      133.69      7.06 o 
  -1  -2  12       47.96       56.98      4.47 o 
   0  -2  12       87.31       86.20      5.14 o 
   1  -2  12       30.75       29.27      4.06 o 
   2  -2  12        9.78       15.84      5.62 o 
   3  -2  12      188.16      195.49      8.93 o 
   4  -2  12       72.59       75.32      6.64 o 
   5  -2  12       16.66       11.60      4.56 o 
   6  -2  12        8.11       16.42      4.30 o 
   7  -2  12        1.34       -1.78      4.43 o 
   8  -2  12        2.27        4.42      5.11 o 
   9  -2  12        0.42        2.98      5.93 o 
 -10  -1  12        5.79       22.31     13.99 o 
  -9  -1  12       35.16       39.03      7.95 o 
  -8  -1  12       10.38        4.72      8.75 o 
  -7  -1  12       40.65       31.41      9.44 o 
  -6  -1  12       13.93       26.32      9.37 o 
  -5  -1  12        8.86       15.98      4.79 o 
  -4  -1  12      434.55      433.41     14.54 o 
  -3  -1  12       14.86       11.28      4.24 o 
  -2  -1  12      196.68      191.19      8.56 o 
  -1  -1  12      139.30      124.50      7.64 o 
   0  -1  12        2.32        0.64      4.25 o 
   1  -1  12       27.04       36.16      4.67 o 
   2  -1  12       85.24       92.81      6.66 o 
   3  -1  12       15.58       18.75      4.52 o 
   4  -1  12       37.13       53.54      6.05 o 
   5  -1  12       68.25       64.45      6.72 o 
   6  -1  12        6.51        7.21      5.55 o 
   7  -1  12        0.10       -2.20      4.32 o 
   8  -1  12        2.96        4.36      5.26 o 
   9  -1  12        0.16       -4.89      5.11 o 
 -10   0  12        1.05       -5.68      5.68 o 
  -9   0  12        3.57        4.98      5.59 o 
  -8   0  12       34.51       55.77      8.09 o 
  -7   0  12       37.51       38.30     11.48 o 
  -6   0  12        0.27        2.55      4.79 o 
  -5   0  12        0.57        4.81      4.15 o 
  -4   0  12      122.20      116.24      8.54 o 
  -3   0  12       10.35       19.35      4.94 o 
  -1   0  12      440.97      413.77     11.08 o 
   0   0  12        0.11        3.06      3.12 o 
   1   0  12       71.91       91.18      8.16 o 
   2   0  12       45.77       46.95      5.77 o 
   3   0  12       98.55      113.97      7.63 o 
   4   0  12       15.88       12.61      4.44 o 
   5   0  12        0.09       -4.32      6.64 o 
   6   0  12        0.07       -3.85      4.03 o 
   7   0  12        0.67        1.44      4.70 o 
   8   0  12        0.79        5.67      5.86 o 
 -11   1  12        9.44        6.60      6.26 o 
 -10   1  12        8.76       -3.82      5.07 o 
  -9   1  12        3.01       -5.86      5.86 o 
  -8   1  12        8.37       12.29      8.35 o 
  -7   1  12       42.41       11.67      7.29 o 
  -6   1  12       29.10       21.55      5.54 o 
  -5   1  12       12.51        7.97      4.46 o 
  -4   1  12        0.90       -3.26      3.75 o 
  -3   1  12      246.52      235.29     10.88 o 
  -2   1  12        0.18       -2.95      3.79 o 
  -1   1  12      167.53      147.35      7.12 o 
   0   1  12        4.59        1.95      3.17 o 
   1   1  12       18.36       24.54      4.38 o 
   2   1  12        4.77        5.63      3.70 o 
   3   1  12       27.09       39.52      5.64 o 
   4   1  12       29.02       25.30      5.57 o 
   5   1  12        7.37        1.91      4.82 o 
   6   1  12        0.62        0.68      4.28 o 
   7   1  12        1.77        3.12      5.35 o 
   8   1  12        8.98        7.01      6.20 o 
 -11   2  12        2.29        2.08      6.05 o 
 -10   2  12        0.39       10.93      5.88 o 
  -9   2  12        1.48        1.01      6.01 o 
  -8   2  12        1.05        1.41      5.44 o 
  -7   2  12      568.25      447.46     15.85 o 
  -6   2  12        4.97        1.74      6.05 o 
  -5   2  12       21.95       18.28      5.06 o 
  -4   2  12       27.86       26.22      5.57 o 
  -3   2  12        2.31        2.08      3.92 o 
  -2   2  12      154.39      154.73      9.66 o 
  -1   2  12       46.33       38.21      4.75 o 
   0   2  12       21.85       25.30      4.28 o 
   1   2  12       39.95       42.90      5.99 o 
   2   2  12        3.25        2.08      3.38 o 
   3   2  12       30.86       41.42      5.87 o 
   4   2  12        9.63        0.93      4.77 o 
   5   2  12        0.02        5.97      7.79 o 
   6   2  12       10.81        8.60      5.33 o 
   7   2  12        8.63        7.24      5.82 o 
 -11   3  12        5.17        0.68      5.35 o 
 -10   3  12        0.07        0.91      5.07 o 
  -9   3  12        7.40        5.78      6.44 o 
  -8   3  12       29.45       26.62      7.83 o 
  -7   3  12       71.84       46.86      6.88 o 
  -6   3  12       24.86       24.02      5.44 o 
  -5   3  12       24.66       16.72      5.25 o 
  -4   3  12       53.17       54.81      6.96 o 
  -3   3  12       12.76       22.91      5.62 o 
  -2   3  12      308.28      299.74     13.50 o 
  -1   3  12      194.84      198.21     10.99 o 
   0   3  12        4.41        0.41      3.26 o 
   1   3  12        5.12       10.93      4.10 o 
   2   3  12       27.03       26.11      5.02 o 
   3   3  12        0.07        6.70      4.24 o 
   4   3  12        4.66        2.84      7.51 o 
   5   3  12        0.01       -4.28      5.36 o 
   6   3  12       28.43       32.58      8.21 o 
 -12   4  12        0.18        2.57      7.85 o 
 -11   4  12        0.92        2.75      5.66 o 
 -10   4  12       11.73       13.04      7.22 o 
  -9   4  12        1.24        1.03      5.55 o 
  -8   4  12       25.75       26.97      6.30 o 
  -7   4  12       51.33       28.76      6.53 o 
  -6   4  12        0.05        0.19      4.02 o 
  -5   4  12      204.60      239.05     12.09 o 
  -4   4  12      991.99      875.69     25.62 o 
  -3   4  12      118.62      140.74     17.52 o 
  -2   4  12        9.01        6.93      5.00 o 
  -1   4  12       24.84       32.33      6.44 o 
   0   4  12       49.18       50.35      5.73 o 
   1   4  12        0.27       -2.22      3.44 o 
   2   4  12        0.01       -4.04      4.04 o 
   3   4  12        5.02        8.12      6.73 o 
   4   4  12        2.27        1.99      6.00 o 
   5   4  12        9.78       11.94      9.91 o 
   6   4  12       15.02       12.63     13.82 o 
 -12   5  12        0.51       -5.28      5.63 o 
 -11   5  12        0.67        0.11      6.76 o 
 -10   5  12        0.15        7.23      6.89 o 
  -9   5  12        1.91        4.43      5.76 o 
  -8   5  12        0.91       -0.18      4.53 o 
  -7   5  12        3.21        2.46      4.50 o 
  -6   5  12        7.28        5.34      4.50 o 
  -5   5  12       63.99       78.39      8.15 o 
  -4   5  12       39.58       33.45      6.23 o 
  -3   5  12      223.61      192.96     11.15 o 
  -2   5  12      138.67      151.63     13.67 o 
  -1   5  12       16.77       37.24      9.25 o 
   0   5  12       12.70       20.02      5.57 o 
   1   5  12       17.38       29.60      6.41 o 
   2   5  12        8.14       24.08      6.65 o 
   3   5  12        0.13        3.50      6.97 o 
   4   5  12        0.38       -0.21      6.89 o 
   5   5  12        3.09       -1.25      7.71 o 
 -12   6  12        0.46       13.99     13.55 o 
 -11   6  12       10.68       11.16     15.70 o 
 -10   6  12       12.10       11.36      7.11 o 
  -9   6  12        6.20       -0.80      5.10 o 
  -8   6  12       43.62       48.26      9.69 o 
  -7   6  12       23.73       32.42      8.38 o 
  -6   6  12       12.65        5.47      6.10 o 
  -5   6  12       94.98       66.94     10.79 o 
  -4   6  12      102.12      130.74     13.44 o 
  -3   6  12       16.14       17.93      7.31 o 
  -2   6  12       16.69       32.23      8.93 o 
  -1   6  12        0.38       -7.51      7.51 o 
   0   6  12       26.97       28.63      8.75 o 
   1   6  12        0.12        0.06      4.95 o 
   2   6  12        6.14       -5.81      5.81 o 
   3   6  12        6.05        2.47      7.26 o 
   4   6  12        0.23       -0.27      7.32 o 
 -11   7  12       21.19       47.68     16.38 o 
 -10   7  12        0.97       -1.47      8.87 o 
  -9   7  12        0.03        6.13     12.38 o 
  -8   7  12        3.80        5.04      7.43 o 
  -7   7  12        1.13       -4.69      5.30 o 
  -6   7  12        7.23       -5.57      5.57 o 
  -5   7  12        6.36       14.81      7.40 o 
  -4   7  12        1.53       15.17      8.52 o 
  -3   7  12        0.00       -1.65      5.67 o 
  -2   7  12        9.28       -2.52      6.43 o 
  -1   7  12        2.29       10.27      9.85 o 
   0   7  12       21.23       18.88      7.99 o 
   1   7  12        8.45       12.30     10.61 o 
   2   7  12        1.31        0.79     10.18 o 
 -11   8  12       13.73        1.47     11.10 o 
 -10   8  12        1.39       -6.52      6.52 o 
  -9   8  12        0.21        3.27      7.05 o 
  -8   8  12        2.34        9.26      8.13 o 
  -7   8  12        1.94       -2.35      5.99 o 
  -6   8  12        6.27       15.00     12.16 o 
  -5   8  12        1.18       -5.70     10.18 o 
  -4   8  12        8.61       11.93      7.38 o 
  -3   8  12        8.29        9.85      7.83 o 
  -2   8  12        3.37        4.14      7.26 o 
  -1   8  12        1.48        6.95      7.93 o 
   0   8  12        0.01        0.15      7.18 o 
   1   8  12        0.03        9.58     11.21 o 
 -10   9  12        0.01       -5.30      7.51 o 
  -9   9  12       22.06       27.71     21.14 o 
  -8   9  12        2.10       -6.40      6.40 o 
  -7   9  12       12.79       24.88     12.84 o 
  -6   9  12        9.48       10.95      8.13 o 
  -5   9  12        5.14       14.37      7.86 o 
  -4   9  12        4.52        1.25      6.87 o 
  -3   9  12        0.05       -0.23      7.41 o 
  -2   9  12        0.38        0.11      7.82 o 
  -1   9  12        0.95       -1.82      8.09 o 
   0   9  12        2.30       -6.69     10.56 o 
  -9  10  12        7.76        7.71      8.62 o 
  -8  10  12       21.69       15.30     23.59 o 
  -7  10  12        0.40        3.44     11.73 o 
  -6  10  12       16.66        9.85      8.50 o 
  -5  10  12        2.50        8.58      8.56 o 
  -4  10  12        0.06       -6.14      6.80 o 
  -3  10  12        1.92        2.95     13.36 o 
  -2  10  12        8.21       11.49      9.22 o 
   3 -11  13        0.16       -4.20      7.44 o 
   4 -11  13        1.95        5.79      8.45 o 
   5 -11  13        1.50        2.50      5.85 o 
   0 -10  13        6.21        7.48     10.40 o 
   1 -10  13        3.27       -3.30     12.22 o 
   2 -10  13        0.05       -2.76      7.43 o 
   3 -10  13        2.66       -1.61      6.98 o 
   4 -10  13        0.01        6.32      8.19 o 
   5 -10  13        0.04        3.82      5.46 o 
   6 -10  13        0.57       -3.12      5.55 o 
   7 -10  13        0.28       -2.19      5.60 o 
  -1  -9  13        0.63       -7.48      7.48 o 
   0  -9  13        9.57       16.34      9.26 o 
   1  -9  13       31.78       20.93      7.93 o 
   2  -9  13        7.25        4.41      6.21 o 
   3  -9  13        0.33        6.26      5.11 o 
   4  -9  13        5.90       20.41      6.16 o 
   5  -9  13        0.52       -4.55      4.55 o 
   6  -9  13       13.37       -3.76      4.71 o 
   7  -9  13        2.86        3.55      5.63 o 
   8  -9  13        0.77        7.40      6.06 o 
  -2  -8  13        5.21       -0.38      8.54 o 
  -1  -8  13       13.08       17.15      6.69 o 
   0  -8  13       57.82       74.05      8.44 o 
   1  -8  13       11.67        5.47      5.02 o 
   2  -8  13        0.06        2.39      4.07 o 
   3  -8  13        9.57        6.44      4.38 o 
   4  -8  13        0.36       -3.47      3.82 o 
   5  -8  13       21.98       19.14      4.62 o 
   6  -8  13        2.41        6.50      4.13 o 
   7  -8  13        0.69       -1.97      4.23 o 
   8  -8  13        0.17        1.26      4.96 o 
   9  -8  13        0.32       -5.21      5.21 o 
  -5  -7  13        8.37       16.93     14.10 o 
  -2  -7  13       12.44        7.02     11.32 o 
  -1  -7  13        0.80       -7.51      8.44 o 
   0  -7  13        9.20       13.39      5.47 o 
   1  -7  13      102.93      102.07      7.80 o 
   2  -7  13        5.77        4.54      4.06 o 
   3  -7  13       14.68        8.68      4.34 o 
   4  -7  13       42.03       35.46      4.99 o 
   5  -7  13        0.01       -0.02      3.51 o 
   6  -7  13       15.87       29.08      6.84 o 
   7  -7  13       19.51       16.04      5.07 o 
   8  -7  13        0.46        3.46      5.08 o 
   9  -7  13        2.15       -5.24      5.85 o 
  -5  -6  13       54.38       70.48     25.61 o 
  -4  -6  13        0.16        9.96     10.01 o 
  -3  -6  13        3.10        7.29      9.58 o 
  -2  -6  13        0.15        2.71      6.17 o 
  -1  -6  13       30.75       40.97      7.50 o 
   0  -6  13      161.10      146.72      9.35 o 
   1  -6  13       38.30       47.08      6.31 o 
   2  -6  13        2.84       -0.27      3.66 o 
   3  -6  13        9.95       17.55      4.77 o 
   4  -6  13        0.61       -3.23      3.74 o 
   5  -6  13       78.94       93.63     10.06 o 
   6  -6  13        1.17        6.90      4.45 o 
   7  -6  13        0.04        3.88      4.91 o 
   8  -6  13        0.03       -2.68      4.71 o 
   9  -6  13        0.04        6.16      7.09 o 
  -7  -5  13        0.02       -2.67     10.94 o 
  -6  -5  13        6.55       -0.93     10.45 o 
  -5  -5  13        8.74       12.19     11.21 o 
  -4  -5  13        3.59        1.80      8.22 o 
  -3  -5  13       24.42       38.84     10.42 o 
  -2  -5  13       82.04       79.43      8.82 o 
  -1  -5  13       51.17       49.98      7.19 o 
   0  -5  13       87.98       90.39      7.59 o 
   1  -5  13      203.85      191.31      9.81 o 
   2  -5  13       14.23       24.88      5.22 o 
   3  -5  13       41.68       41.04      8.63 o 
   4  -5  13       21.04       29.53      5.39 o 
   5  -5  13       51.62       70.59     13.26 o 
   6  -5  13        0.20        4.15      4.48 o 
   7  -5  13       51.88       32.06      8.30 o 
   8  -5  13        3.58       -2.25      6.35 o 
   9  -5  13        0.01       -2.04      7.95 o 
  -8  -4  13        0.65       15.78     13.61 o 
  -7  -4  13        0.35       -6.26      8.98 o 
  -6  -4  13        7.91        6.37     10.56 o 
  -5  -4  13       27.09       33.31     12.95 o 
  -4  -4  13       43.50       61.99     14.04 o 
  -3  -4  13       16.31       16.92      7.41 o 
  -2  -4  13       70.27       86.24      8.64 o 
  -1  -4  13      130.93      125.73      8.03 o 
   0  -4  13       32.70       31.21      5.18 o 
   1  -4  13       94.14       87.14      7.11 o 
   2  -4  13       92.53       78.83      7.03 o 
   3  -4  13       19.30       28.40      7.42 o 
   4  -4  13        3.29        2.06      3.79 o 
   5  -4  13       47.36       61.70      7.92 o 
   6  -4  13        2.22        7.14      6.03 o 
   7  -4  13       10.98        4.91      5.32 o 
   8  -4  13        1.72       10.65     12.33 o 
   9  -4  13        3.03       11.12      7.17 o 
  -8  -3  13        4.23        6.42     12.08 o 
  -7  -3  13       15.45        8.11     10.50 o 
  -6  -3  13       11.02       13.23     10.45 o 
  -5  -3  13      101.27      108.14     17.91 o 
  -4  -3  13       20.52       21.49      7.43 o 
  -3  -3  13      142.27      128.32     12.45 o 
  -2  -3  13        2.23        2.01      3.90 o 
  -1  -3  13      254.39      248.47      9.84 o 
   0  -3  13        9.91        9.88      4.89 o 
   1  -3  13      157.39      163.24      8.62 o 
   2  -3  13      113.84      107.34      8.41 o 
   3  -3  13        6.17        3.05      4.31 o 
   4  -3  13        0.25       -0.99      5.26 o 
   5  -3  13       15.00       12.15      7.46 o 
   6  -3  13        0.93        6.75      5.24 o 
   7  -3  13       29.20       17.98      8.01 o 
   8  -3  13        8.72        4.78      5.82 o 
   9  -3  13        1.21        1.04     11.60 o 
  -9  -2  13       46.51       64.82     18.12 o 
  -8  -2  13        0.00        9.09     10.40 o 
  -7  -2  13        5.65       10.34     10.56 o 
  -6  -2  13        4.93       11.27     10.40 o 
  -5  -2  13       53.61       61.01     13.99 o 
  -4  -2  13        2.55       -5.00      5.00 o 
  -3  -2  13       43.01       60.06      9.53 o 
  -2  -2  13        0.02       -2.89      2.89 o 
  -1  -2  13      104.10       97.99      6.75 o 
   0  -2  13        0.80       -2.95      2.95 o 
   1  -2  13       22.48       20.16      4.48 o 
   2  -2  13      326.18      326.40     13.11 o 
   3  -2  13       20.34       14.31      4.88 o 
   4  -2  13       32.16       42.72      5.65 o 
   5  -2  13       44.32       31.62      6.07 o 
   6  -2  13        3.80        6.99      5.45 o 
   7  -2  13        5.35       12.84      5.99 o 
   8  -2  13        0.02       -0.59      5.01 o 
 -10  -1  13        1.03       -8.27      9.96 o 
  -9  -1  13       63.45       99.27     19.87 o 
  -8  -1  13       14.24       34.72     13.06 o 
  -7  -1  13        0.01        9.22      8.76 o 
  -6  -1  13       30.05       30.44      7.69 o 
  -5  -1  13       31.51       25.05      5.79 o 
  -4  -1  13      138.09      137.17      9.49 o 
  -3  -1  13        1.62       -3.39      3.63 o 
  -2  -1  13       28.24       40.47      4.69 o 
  -1  -1  13       96.61      100.24      6.77 o 
   0  -1  13       17.54       16.38      3.54 o 
   1  -1  13        0.06       -3.64      3.64 o 
   2  -1  13       13.94        7.76      4.46 o 
   3  -1  13       13.30       21.48      6.57 o 
   4  -1  13       25.82       26.98      5.82 o 
   5  -1  13       17.29       25.97      6.60 o 
   6  -1  13        0.49       -0.91      6.79 o 
   7  -1  13        2.61        1.10      4.81 o 
   8  -1  13        1.24        7.75      5.84 o 
 -10   0  13        1.05        5.89      6.41 o 
  -9   0  13       12.73       13.92      6.43 o 
  -8   0  13       19.64       35.96      7.32 o 
  -7   0  13       41.03       18.89     12.93 o 
  -6   0  13       32.85       14.86      5.29 o 
  -5   0  13       29.04       24.06      5.48 o 
  -4   0  13        0.00        0.18      4.12 o 
  -3   0  13       64.53       68.08      8.52 o 
  -2   0  13       66.41       71.10      8.73 o 
  -1   0  13        1.53        3.24      3.70 o 
   0   0  13        6.30       -2.55      3.86 o 
   1   0  13        0.06       -1.99      2.96 o 
   2   0  13       44.20       69.21      6.48 o 
   3   0  13        7.62        0.77      3.64 o 
   4   0  13        9.41       18.24      4.81 o 
   5   0  13       12.37        5.14      6.09 o 
   6   0  13        3.73        0.11      5.05 o 
   7   0  13        4.51        3.93      5.34 o 
   8   0  13        1.70        4.11      5.69 o 
 -11   1  13       16.35       16.48     14.75 o 
 -10   1  13       16.05       19.66      9.47 o 
  -9   1  13       28.72       26.41      7.08 o 
  -8   1  13       47.18       37.93     10.37 o 
  -7   1  13        0.80       -5.33      5.33 o 
  -6   1  13        5.31        5.42      4.32 o 
  -5   1  13       17.98       23.04      6.49 o 
  -4   1  13      194.42      184.40     10.75 o 
  -3   1  13      213.32      250.65     16.22 o 
  -2   1  13        0.68        2.23      4.58 o 
  -1   1  13        0.01       -0.63      3.01 o 
   0   1  13        3.10        1.57      3.20 o 
   1   1  13       34.69       30.71      5.95 o 
   2   1  13       14.26        6.64      5.43 o 
   3   1  13      124.68      137.05      8.68 o 
   4   1  13       56.93       44.37      6.40 o 
   5   1  13        2.88        0.20      5.07 o 
   6   1  13        5.39       -1.25      6.14 o 
   7   1  13        1.73        0.94      6.24 o 
 -11   2  13        0.07        4.29     10.23 o 
 -10   2  13        0.01       -0.06      5.66 o 
  -9   2  13        0.00        3.30     11.65 o 
  -8   2  13        5.59        5.20      6.00 o 
  -7   2  13        2.08        4.51      4.81 o 
  -6   2  13       10.71        4.09      6.19 o 
  -5   2  13       11.79        1.41      4.18 o 
  -4   2  13       13.74       13.80      6.99 o 
  -3   2  13      300.88      303.36     21.31 o 
  -2   2  13      194.70      170.00     10.41 o 
  -1   2  13        1.24        5.66      4.78 o 
   0   2  13        0.62        0.02      3.50 o 
   1   2  13        7.68        7.95      3.80 o 
   2   2  13        0.11       -1.32      3.62 o 
   3   2  13       29.71       28.51      5.63 o 
   4   2  13        4.13        2.82      4.92 o 
   5   2  13        0.29        7.54      5.81 o 
   6   2  13        0.17       -0.02      6.08 o 
   7   2  13        6.45        9.91     12.84 o 
 -11   3  13       17.51       30.58      8.06 o 
 -10   3  13       12.25       14.90     10.23 o 
  -9   3  13       36.16       31.00      8.88 o 
  -8   3  13       75.01       72.71     11.09 o 
  -7   3  13       14.27        8.01      5.03 o 
  -6   3  13       30.41       22.54      5.76 o 
  -5   3  13      106.33       97.17     11.10 o 
  -4   3  13       30.95       27.02      5.90 o 
  -3   3  13        2.35        1.50      5.93 o 
  -2   3  13        0.10       -2.87      6.28 o 
  -1   3  13        0.38        4.03      4.90 o 
   0   3  13        6.55        0.82      3.32 o 
   1   3  13       14.40       10.80      4.15 o 
   2   3  13       45.12       40.28      5.98 o 
   3   3  13       39.11       54.77     10.00 o 
   4   3  13       19.18       22.53      6.44 o 
   5   3  13        0.05        0.32      5.85 o 
   6   3  13        7.58       19.79      7.66 o 
 -11   4  13        2.67       -3.29      6.96 o 
 -10   4  13        0.05       -0.16      5.96 o 
  -9   4  13        0.77       -0.17      5.95 o 
  -8   4  13       25.36       22.28      6.35 o 
  -7   4  13       15.06        8.44      4.82 o 
  -6   4  13       18.15        8.65      8.99 o 
  -5   4  13        0.32       -4.30      5.57 o 
  -4   4  13       11.14        1.91      4.80 o 
  -3   4  13      267.63      280.99     17.85 o 
  -2   4  13       15.98       26.24      6.23 o 
  -1   4  13       38.26       39.90      6.97 o 
   0   4  13        6.33        4.75      5.05 o 
   1   4  13        0.07       -3.62      3.62 o 
   2   4  13       11.87       17.44      5.12 o 
   3   4  13        7.53        7.48      6.62 o 
   4   4  13        8.97       17.97     10.26 o 
   5   4  13        0.63        4.43     10.72 o 
 -11   5  13        8.24        6.42     15.29 o 
 -10   5  13        5.22        4.91      9.36 o 
  -9   5  13        0.00        8.98      6.45 o 
  -8   5  13        0.79       -1.10      4.60 o 
  -7   5  13       40.08       46.84      7.56 o 
  -6   5  13       16.60       22.54      5.84 o 
  -5   5  13       19.99       34.99      6.39 o 
  -4   5  13       14.91       17.26      5.75 o 
  -3   5  13       95.72      101.00     12.10 o 
  -2   5  13       94.83       79.57     10.97 o 
  -1   5  13        0.20       -1.42      5.66 o 
   0   5  13       33.59       34.13      9.04 o 
   1   5  13        0.14        3.14      4.91 o 
   2   5  13       10.47        4.08      5.67 o 
   3   5  13        0.37       -0.51      6.43 o 
   4   5  13        0.54       -6.36      6.36 o 
 -11   6  13        0.62        6.84      8.23 o 
 -10   6  13        5.71        9.83     11.84 o 
  -9   6  13        2.93        5.27      7.03 o 
  -8   6  13        0.81        2.80      8.19 o 
  -7   6  13        3.45       12.77      6.58 o 
  -6   6  13       50.66       79.78     11.89 o 
  -5   6  13        2.92        4.37     10.15 o 
  -4   6  13        2.88       -1.06      6.40 o 
  -3   6  13        0.09       -5.47      5.47 o 
  -2   6  13       16.93       16.15      7.62 o 
  -1   6  13       42.77       44.95     10.21 o 
   0   6  13       18.92       11.04      7.05 o 
   1   6  13        3.98       -6.79      6.79 o 
   2   6  13        1.86        1.38      6.49 o 
   3   6  13        3.75        8.09     12.52 o 
 -11   7  13       13.24       10.83     12.30 o 
 -10   7  13        8.16       -6.15      8.06 o 
  -9   7  13       19.53       30.40      9.28 o 
  -8   7  13        0.44       -5.25      6.52 o 
  -7   7  13       11.22        5.27      7.73 o 
  -6   7  13        5.47        2.74      6.20 o 
  -5   7  13        6.52        6.03      6.81 o 
  -4   7  13        0.20        0.24      6.25 o 
  -3   7  13        0.05       10.81      7.17 o 
  -2   7  13        5.17        6.77      7.14 o 
  -1   7  13        0.76       10.29      7.60 o 
   0   7  13       24.87       31.04      9.53 o 
   1   7  13        0.01        5.12      9.80 o 
   2   7  13        0.04        3.59     11.65 o 
 -10   8  13        4.98       16.70      8.62 o 
  -9   8  13        2.46       -4.43      6.73 o 
  -8   8  13        3.98        7.91     11.46 o 
  -7   8  13        0.01       -5.94      5.94 o 
  -6   8  13        0.59        3.73      7.29 o 
  -5   8  13        0.06        3.66      6.66 o 
  -4   8  13        3.31       10.42      7.68 o 
  -3   8  13       14.26       26.77      9.13 o 
  -2   8  13        2.97        3.90      7.82 o 
  -1   8  13       20.70       18.44      9.37 o 
   0   8  13        4.59       -4.34      7.91 o 
   1   8  13        1.60       -0.60      9.91 o 
 -10   9  13        4.14       -2.77      8.71 o 
  -9   9  13       23.18       27.98     10.70 o 
  -8   9  13        4.51       -1.46      7.47 o 
  -7   9  13        0.87        7.11      7.67 o 
  -6   9  13        3.81        2.87     12.44 o 
  -5   9  13        0.05       -6.42      6.42 o 
  -4   9  13        3.65       15.30     10.97 o 
  -3   9  13        2.50       14.67      8.73 o 
  -2   9  13        0.96       31.52     10.89 o 
  -1   9  13        0.00        6.70      8.47 o 
  -8  10  13        0.00        4.90     15.38 o 
  -7  10  13        0.91        4.42     14.15 o 
  -6  10  13        6.38       -1.37     13.39 o 
  -5  10  13        5.74      107.88     20.71 o 
  -4  10  13        3.27        8.46      9.39 o 
   0 -10  14        0.16       21.50     13.88 o 
   1 -10  14        4.67       -1.98      8.70 o 
   2 -10  14        0.65       -0.33      6.65 o 
   3 -10  14       21.39       22.62     13.60 o 
   4 -10  14        0.02        0.34      5.73 o 
   5 -10  14        0.07        9.53      6.22 o 
   6 -10  14        0.13       -5.51      5.51 o 
  -1  -9  14        2.47        9.31     11.86 o 
   0  -9  14       21.72        2.50      8.36 o 
   1  -9  14        8.29        2.54      7.11 o 
   2  -9  14       20.90       18.90      9.88 o 
   3  -9  14        4.39        9.08      5.43 o 
   4  -9  14        0.10       -4.85      4.85 o 
   5  -9  14        2.02       -4.82      4.82 o 
   6  -9  14        0.57        0.69      5.26 o 
   7  -9  14        0.00       -1.58      5.40 o 
  -2  -8  14        2.35        0.76      9.85 o 
  -1  -8  14        4.00       10.78      7.41 o 
   0  -8  14       15.09        9.69      5.76 o 
   1  -8  14        4.30        4.26      5.25 o 
   2  -8  14        7.58        3.28      4.45 o 
   3  -8  14        3.26       -3.22      3.92 o 
   4  -8  14        1.69       -3.79      3.79 o 
   5  -8  14        5.39        7.31      3.96 o 
   6  -8  14        1.29        8.01      6.77 o 
   7  -8  14        1.06        2.55      4.74 o 
   8  -8  14        0.69       -0.68      4.99 o 
  -2  -7  14        0.94       -2.94      8.49 o 
  -1  -7  14       19.36       13.93      6.55 o 
   0  -7  14        0.01       -2.99      5.44 o 
   1  -7  14        3.80        4.08      4.21 o 
   2  -7  14        1.17        5.11      4.13 o 
   3  -7  14        0.48        1.35      4.03 o 
   4  -7  14        4.67       10.78      4.18 o 
   5  -7  14       18.06       11.03      4.39 o 
   6  -7  14        1.54        2.75      4.09 o 
   7  -7  14        0.02        0.93      4.40 o 
   8  -7  14        0.34        3.03      5.62 o 
  -5  -6  14        4.50        6.42     11.27 o 
  -4  -6  14        0.51        5.06     10.45 o 
  -3  -6  14       20.05       30.53     11.97 o 
  -2  -6  14        5.01        5.55     11.18 o 
  -1  -6  14       96.96       96.05      9.87 o 
   0  -6  14      210.98      222.77     11.32 o 
   1  -6  14        2.64        2.30      4.42 o 
   2  -6  14       29.32       31.56      5.80 o 
   3  -6  14        3.58        6.55      6.04 o 
   4  -6  14        2.22        9.43      4.69 o 
   5  -6  14        1.59        3.23      4.34 o 
   6  -6  14        1.03        0.72      4.96 o 
   7  -6  14        0.00       -4.33      4.33 o 
   8  -6  14        6.06        4.29      5.68 o 
  -7  -5  14        7.27        0.71     12.41 o 
  -6  -5  14       13.41       32.93     13.50 o 
  -5  -5  14        0.09       -5.77      8.27 o 
  -4  -5  14        0.04        4.63      9.31 o 
  -3  -5  14       23.77       22.01      7.97 o 
  -2  -5  14       94.36      116.70     10.49 o 
  -1  -5  14      188.99      205.76     12.50 o 
   0  -5  14        7.97        8.21      4.53 o 
   1  -5  14        2.45        4.98      4.03 o 
   2  -5  14        0.29       -3.06      3.88 o 
   3  -5  14       19.76        6.07      4.08 o 
   4  -5  14        9.57       11.23      5.07 o 
   5  -5  14       22.08       16.83      5.18 o 
   6  -5  14        3.37        0.37      4.42 o 
   7  -5  14        0.18       -2.20      4.59 o 
   8  -5  14        2.70       -1.71     11.25 o 
   9  -5  14        0.02        0.26     15.73 o 
  -7  -4  14        0.35        2.50     11.37 o 
  -6  -4  14        1.27       -1.90     10.12 o 
  -5  -4  14        3.62       11.70     11.10 o 
  -4  -4  14       17.41       21.17     10.83 o 
  -3  -4  14      234.03      244.94     16.94 o 
  -2  -4  14      167.41      191.27     11.81 o 
  -1  -4  14      396.50      406.21     14.97 o 
   0  -4  14      190.29      201.66     10.96 o 
   1  -4  14        2.33        7.06      4.57 o 
   2  -4  14        7.82        4.64      3.87 o 
   3  -4  14       34.48       43.14      6.12 o 
   4  -4  14        3.48        2.29      4.33 o 
   5  -4  14        0.76        0.03      4.03 o 
   6  -4  14       10.36        4.21     10.21 o 
   7  -4  14        1.90        0.70      5.27 o 
   8  -4  14        0.03       -0.05      7.24 o 
  -8  -3  14        0.00        3.81     11.48 o 
  -7  -3  14       12.64       20.85     12.84 o 
  -6  -3  14        0.21        6.31      9.69 o 
  -5  -3  14       23.43       26.94     11.43 o 
  -4  -3  14       13.51        9.80      7.15 o 
  -3  -3  14      169.64      184.90     14.85 o 
  -2  -3  14      117.05      130.04     14.30 o 
  -1  -3  14        9.92        6.22      4.09 o 
   0  -3  14      381.81      352.91     11.84 o 
   1  -3  14      203.44      196.28      9.63 o 
   2  -3  14       17.52       11.52      4.18 o 
   3  -3  14       19.82       27.05      5.14 o 
   4  -3  14        8.40        3.66      8.12 o 
   5  -3  14        5.99        4.40      5.27 o 
   6  -3  14        5.13       -4.43      4.84 o 
   7  -3  14        5.86        8.24     10.26 o 
   8  -3  14        0.00        3.78      8.38 o 
  -9  -2  14        6.46       12.95     12.30 o 
  -8  -2  14       22.63       16.98     11.70 o 
  -7  -2  14        0.13        2.56      8.87 o 
  -6  -2  14        1.69       -3.65      8.44 o 
  -5  -2  14       16.69       16.94     12.33 o 
  -4  -2  14        1.33        4.31      7.78 o 
  -3  -2  14       29.16       22.36      7.85 o 
  -2  -2  14      163.53      180.57     10.39 o 
  -1  -2  14       52.87       34.82      5.15 o 
   0  -2  14      265.16      232.12     10.53 o 
   1  -2  14      157.88      141.62      8.37 o 
   2  -2  14       17.24       10.01      5.50 o 
   3  -2  14       58.35       55.44     13.15 o 
   4  -2  14       35.19       52.86      7.60 o 
   5  -2  14        0.47       -2.74      4.37 o 
   6  -2  14        9.25        9.07      6.76 o 
   7  -2  14        1.83       -4.04      6.34 o 
   8  -2  14        2.92       -0.96      7.41 o 
  -9  -1  14       17.48       36.52     15.40 o 
  -8  -1  14        2.75       21.17     12.30 o 
  -7  -1  14        8.68       15.46     10.78 o 
  -6  -1  14       33.53       37.34     12.84 o 
  -5  -1  14        4.96        0.36      5.74 o 
  -4  -1  14      143.11      165.50     18.31 o 
  -3  -1  14       33.33       23.93      5.47 o 
  -2  -1  14      141.74      156.39     11.75 o 
  -1  -1  14      177.03      173.36     10.16 o 
   0  -1  14      515.78      494.49     12.14 o 
   1  -1  14      211.90      211.33      9.36 o 
   2  -1  14       34.92       41.77      5.51 o 
   3  -1  14        0.00        0.49      3.54 o 
   4  -1  14        9.21       14.30      4.98 o 
   5  -1  14        1.89        4.14      4.44 o 
   6  -1  14       12.40       11.20      5.94 o 
   7  -1  14        1.63        3.10      6.33 o 
   8  -1  14        0.05        4.42      6.84 o 
 -10   0  14        0.51       -7.02     11.59 o 
  -9   0  14        4.60        7.17      6.19 o 
  -8   0  14       14.45       14.31      6.02 o 
  -7   0  14        2.52        0.02      5.51 o 
  -6   0  14       30.98       29.20      6.38 o 
  -5   0  14       45.14       39.91      7.09 o 
  -4   0  14       17.97       20.59      5.49 o 
  -3   0  14        1.91        4.63      4.56 o 
  -2   0  14      182.19      193.40     11.67 o 
  -1   0  14       17.19       10.20      4.99 o 
   0   0  14      310.92      300.23     12.47 o 
   1   0  14       25.74       31.16      6.08 o 
   2   0  14        8.92       10.76      4.01 o 
   3   0  14        0.00        1.21      3.65 o 
   4   0  14       48.38       39.56      6.21 o 
   5   0  14        0.18        5.59      4.99 o 
   6   0  14        0.37        1.35      5.25 o 
   7   0  14        1.99        5.93      7.02 o 
 -10   1  14        0.14       -3.10      5.47 o 
  -9   1  14       13.00       19.72      6.46 o 
  -8   1  14        0.11       -2.39      6.04 o 
  -7   1  14        6.48       16.83      7.17 o 
  -6   1  14       86.08       77.31      8.46 o 
  -5   1  14        0.85        4.49      4.26 o 
  -4   1  14       89.39       90.72      8.62 o 
  -3   1  14       21.99       33.40      8.42 o 
  -2   1  14       40.97       31.10      6.27 o 
  -1   1  14       12.41       11.22      5.30 o 
   0   1  14      222.89      229.23      9.65 o 
   1   1  14       10.95       25.60      4.77 o 
   2   1  14       36.15       46.59      6.01 o 
   3   1  14        0.80        1.35      4.31 o 
   4   1  14        1.27        4.86      4.43 o 
   5   1  14        2.63       10.04      6.46 o 
   6   1  14        7.13       11.85      6.35 o 
   7   1  14        0.15        1.03      7.68 o 
 -11   2  14       10.86       26.70      9.95 o 
 -10   2  14       10.50       13.30      6.74 o 
  -9   2  14       20.43        8.96      7.44 o 
  -8   2  14        0.18       -3.87      5.07 o 
  -7   2  14        2.24       10.51      5.39 o 
  -6   2  14       70.27       60.76     10.42 o 
  -5   2  14       22.65       14.62      5.10 o 
  -4   2  14       42.12       34.49      6.34 o 
  -3   2  14      105.87      110.04      9.48 o 
  -2   2  14      556.23      629.16     33.24 o 
  -1   2  14       68.13       64.66      7.79 o 
   0   2  14       63.08       53.00      5.91 o 
   1   2  14        1.74        4.14      3.80 o 
   2   2  14        6.06       -3.66      4.16 o 
   3   2  14        8.34        4.99      5.13 o 
   4   2  14        1.70       -0.71      4.96 o 
   5   2  14        0.18        6.73      5.71 o 
   6   2  14        0.11       -5.17      6.23 o 
 -11   3  14        0.11        5.71      6.87 o 
 -10   3  14        3.33        3.62      6.98 o 
  -9   3  14       13.32       14.32      7.05 o 
  -8   3  14        2.15        4.91      6.91 o 
  -7   3  14        3.10        7.52      5.04 o 
  -6   3  14       28.40       16.67      5.46 o 
  -5   3  14      118.86      110.07     11.45 o 
  -4   3  14       11.23       16.08      5.37 o 
  -3   3  14      612.01      655.65     23.29 o 
  -2   3  14      120.00      111.26      9.56 o 
  -1   3  14       47.00       51.20      7.79 o 
   0   3  14       34.94       22.82      6.29 o 
   1   3  14        4.56       -0.19      3.79 o 
   2   3  14        0.31       -0.56      3.80 o 
   3   3  14        0.00        2.64      4.80 o 
   4   3  14        2.77       -0.31      5.34 o 
   5   3  14        0.03        1.06      5.88 o 
 -11   4  14        0.73        0.81      7.54 o 
 -10   4  14       10.23       12.46      7.62 o 
  -9   4  14       60.82       77.75     11.79 o 
  -8   4  14        0.88        1.08      4.81 o 
  -7   4  14       25.11       13.51     12.70 o 
  -6   4  14       31.40       21.94      5.90 o 
  -5   4  14        1.15        4.54      5.02 o 
  -4   4  14        3.06        2.54      4.40 o 
  -3   4  14      702.25      695.09     20.77 o 
  -2   4  14      230.36      247.23     13.23 o 
  -1   4  14       25.33       24.16      6.72 o 
   0   4  14        5.65        6.85      5.93 o 
   1   4  14       17.19       29.11      5.70 o 
   2   4  14        3.24       -4.12      6.56 o 
   3   4  14        0.20        2.95      7.24 o 
   4   4  14        0.08       -6.17      6.17 o 
 -11   5  14        0.06       -1.49      7.61 o 
 -10   5  14       13.80       36.08      9.42 o 
  -9   5  14        2.03        0.31      5.99 o 
  -8   5  14        5.39        8.02      7.34 o 
  -7   5  14        2.21       -3.95      3.95 o 
  -6   5  14        3.30       -1.23      5.66 o 
  -5   5  14        4.31       13.58      5.78 o 
  -4   5  14       27.54       33.11      6.73 o 
  -3   5  14      208.03      206.80     16.55 o 
  -2   5  14        4.14       15.72      7.81 o 
  -1   5  14        0.43        8.80      7.47 o 
   0   5  14        1.31        6.30      6.47 o 
   1   5  14        8.03       -1.35     13.28 o 
   2   5  14        2.93       -4.26     10.80 o 
   3   5  14        0.93       -4.00      6.86 o 
   4   5  14        0.50        6.65      8.37 o 
 -11   6  14        1.32        2.35      7.75 o 
 -10   6  14        0.38        3.05     10.34 o 
  -9   6  14       22.91       14.50      9.36 o 
  -8   6  14        2.63       -5.93      8.46 o 
  -7   6  14        0.19        9.81      6.94 o 
  -6   6  14        0.90        3.15      6.25 o 
  -5   6  14       13.41       27.19      8.34 o 
  -4   6  14        0.02       -0.91      6.09 o 
  -3   6  14       56.45       41.40     19.08 o 
  -2   6  14       12.28        3.44      7.15 o 
  -1   6  14        1.19        0.51      7.18 o 
   0   6  14       11.58       -0.77      7.33 o 
   1   6  14        0.17       -2.45      7.22 o 
   2   6  14        0.09        3.21     10.56 o 
 -10   7  14       12.65       24.04      9.49 o 
  -9   7  14        1.51       -6.52      6.52 o 
  -8   7  14        9.80       13.18      8.89 o 
  -7   7  14        0.01       -3.42      6.77 o 
  -6   7  14       11.12        4.93      6.64 o 
  -5   7  14        2.18        7.06      7.16 o 
  -4   7  14        3.44        4.36     13.44 o 
  -3   7  14       17.28       19.56      8.59 o 
  -2   7  14        4.11       -1.88      6.47 o 
  -1   7  14       15.11       13.77      8.53 o 
   0   7  14        1.08        2.69      7.51 o 
   1   7  14        0.66       -7.89      7.89 o 
 -10   8  14        2.60       10.73      9.14 o 
  -9   8  14        7.64        0.88     10.29 o 
  -8   8  14       11.24       14.49      9.05 o 
  -7   8  14       15.11       -5.98      6.62 o 
  -6   8  14        6.06        9.17      9.01 o 
  -5   8  14        0.51       -3.30      5.97 o 
  -4   8  14        1.64        7.27      7.43 o 
  -3   8  14        0.38        3.31      7.71 o 
  -2   8  14        4.58       12.92      8.61 o 
  -1   8  14        0.65      -12.20     13.36 o 
   0   8  14        0.23        1.01      8.09 o 
  -9   9  14        1.02       14.71      9.62 o 
  -8   9  14        6.81        3.98      8.56 o 
  -7   9  14       33.78       52.99     29.17 o 
  -6   9  14        3.30       14.22      9.04 o 
  -5   9  14        0.73       -6.89      6.89 o 
  -4   9  14        2.67        4.28      8.68 o 
  -3   9  14        1.75        4.14      8.59 o 
  -2   9  14        0.40       -1.09     10.12 o 
   2 -10  15        0.00       -0.24      7.65 o 
   3 -10  15        2.77       -3.04      7.09 o 
   4 -10  15        3.59       -2.45      5.88 o 
   5 -10  15        1.28        2.95     13.39 o 
  -1  -9  15        5.08        5.39     12.84 o 
   0  -9  15        2.06       -5.28     10.67 o 
   1  -9  15        0.01       12.26      7.79 o 
   2  -9  15        5.07       11.72      6.93 o 
   3  -9  15        4.66        9.87      6.05 o 
   4  -9  15        2.55       -3.40      5.20 o 
   5  -9  15        1.74        3.75      5.63 o 
   6  -9  15        0.85        5.53      6.00 o 
  -1  -8  15        0.68       11.10     11.59 o 
   0  -8  15        4.14        7.13      8.58 o 
   1  -8  15        5.53        7.20      9.63 o 
   2  -8  15        3.94        5.59      6.61 o 
   3  -8  15        0.34       -4.85      4.85 o 
   4  -8  15        5.15        8.49      5.49 o 
   5  -8  15        0.85       -4.20      4.20 o 
   6  -8  15        1.07        2.20      6.02 o 
   7  -8  15        1.47        2.84      5.45 o 
  -2  -7  15        3.65       14.04     11.65 o 
  -1  -7  15       27.98        9.79      6.45 o 
   0  -7  15        1.80       -1.22      9.15 o 
   1  -7  15        3.58        9.58      5.25 o 
   2  -7  15       18.41       12.11      5.59 o 
   3  -7  15        1.63        2.86      4.81 o 
   4  -7  15        3.18        9.19      5.22 o 
   5  -7  15        3.21       -0.49      4.17 o 
   6  -7  15        1.08       -4.89      4.89 o 
   7  -7  15        0.02       -4.81      4.81 o 
   8  -7  15        0.29        4.84      5.95 o 
  -5  -6  15        0.30       13.23     12.84 o 
  -4  -6  15        0.85        9.14     10.67 o 
  -3  -6  15        2.89       -6.37      9.42 o 
  -2  -6  15        0.05       -2.57      6.75 o 
  -1  -6  15      165.62      172.27     14.81 o 
   0  -6  15       30.93       24.88      5.81 o 
   1  -6  15        6.94        9.82      4.65 o 
   2  -6  15       22.83       21.24      5.32 o 
   3  -6  15        0.04        3.25      4.54 o 
   4  -6  15        1.01        0.89      4.23 o 
   5  -6  15        1.16       -4.25      4.25 o 
   6  -6  15        0.41       -4.09      4.09 o 
   7  -6  15        0.72        0.37      5.28 o 
   8  -6  15        0.01       -4.44      5.42 o 
  -6  -5  15       19.72       22.15     14.21 o 
  -5  -5  15        9.56       -3.43      9.47 o 
  -4  -5  15       14.03       31.89     13.28 o 
  -3  -5  15       24.50       24.40     13.85 o 
  -2  -5  15       50.18       72.71     11.63 o 
  -1  -5  15      372.92      404.63     19.88 o 
   0  -5  15        8.83        4.24      6.58 o 
   1  -5  15       10.58       14.57      4.77 o 
   2  -5  15       23.96       19.22      5.52 o 
   3  -5  15        0.46       10.25      5.35 o 
   4  -5  15        3.86        7.56      4.64 o 
   5  -5  15        4.42        9.97      6.06 o 
   6  -5  15        0.33       -3.49      4.47 o 
   7  -5  15        0.06       -3.41      5.09 o 
   8  -5  15        0.04       -1.69      6.26 o 
  -7  -4  15        0.04       -9.69      9.69 o 
  -6  -4  15        1.17        7.73     11.76 o 
  -5  -4  15       14.54       23.78     12.41 o 
  -4  -4  15        7.64        4.41      9.42 o 
  -3  -4  15       34.06       26.02      8.59 o 
  -2  -4  15       32.74       21.37      8.39 o 
  -1  -4  15      194.85      207.64     11.44 o 
   0  -4  15       96.67       94.42     10.22 o 
   1  -4  15       18.82       25.19      6.52 o 
   2  -4  15       56.14       62.91      6.93 o 
   3  -4  15        9.21       -4.20      4.22 o 
   4  -4  15        7.33       13.84      4.62 o 
   5  -4  15       17.17       16.12      5.50 o 
   6  -4  15        0.67       -4.63      4.79 o 
   7  -4  15        1.21        1.27      6.18 o 
   8  -4  15        0.00       -3.32      7.12 o 
  -8  -3  15        0.42        4.19     10.94 o 
  -7  -3  15       11.46       19.97     12.68 o 
  -6  -3  15        2.93        4.68      9.42 o 
  -5  -3  15       11.60       14.64     10.83 o 
  -4  -3  15       10.78        7.57     10.56 o 
  -3  -3  15       71.50       79.78     11.54 o 
  -2  -3  15      150.00      157.66     10.66 o 
  -1  -3  15       57.87       65.44      6.54 o 
   0  -3  15       27.42       29.08      5.38 o 
   1  -3  15        8.35       15.19      4.71 o 
   2  -3  15        1.94        1.41      3.76 o 
   3  -3  15        5.28        5.16      4.17 o 
   4  -3  15        0.99       -1.39      4.71 o 
   5  -3  15        2.75       -4.62      4.62 o 
   6  -3  15        0.02       -0.49      5.94 o 
   7  -3  15        2.48        6.65      7.41 o 
   8  -3  15        0.00       -6.06     16.74 o 
  -8  -2  15        5.15        7.24     12.46 o 
  -7  -2  15       21.24       37.72     13.88 o 
  -6  -2  15       29.34       53.12     15.13 o 
  -5  -2  15       26.33       29.08      8.56 o 
  -4  -2  15       13.09        9.50      7.43 o 
  -3  -2  15        2.64        5.49      6.23 o 
  -2  -2  15        4.86       16.13      7.02 o 
  -1  -2  15        1.48       -0.82      3.38 o 
   0  -2  15       24.71       29.72      5.02 o 
   1  -2  15        2.86        4.98      3.94 o 
   2  -2  15        3.44        7.69      5.58 o 
   3  -2  15        7.48        9.66      5.03 o 
   4  -2  15       11.04       -3.17      4.60 o 
   5  -2  15        0.68       -3.49      5.18 o 
   6  -2  15        2.79        7.80      6.88 o 
   7  -2  15        0.19       -5.83      5.83 o 
  -9  -1  15        9.46       21.55     13.72 o 
  -8  -1  15        0.49        4.95     11.81 o 
  -7  -1  15        6.73       13.33     10.89 o 
  -6  -1  15       16.24       24.87     11.48 o 
  -5  -1  15       54.52       38.91      9.30 o 
  -4  -1  15       25.18       25.21      8.33 o 
  -3  -1  15       14.88       11.33      6.65 o 
  -2  -1  15        8.29        7.69      7.00 o 
  -1  -1  15        8.83        5.75      6.46 o 
   0  -1  15       33.79       34.97      5.55 o 
   1  -1  15       59.09       65.47      6.45 o 
   2  -1  15        1.68       -2.83      4.67 o 
   3  -1  15        0.02        0.01      4.08 o 
   4  -1  15       24.63       29.72     11.19 o 
   5  -1  15        1.45        1.05      4.44 o 
   6  -1  15        4.81       -1.85      5.43 o 
   7  -1  15        1.54        2.39      6.67 o 
  -9   0  15       17.13       31.02     13.66 o 
  -8   0  15       18.59       21.33     12.46 o 
  -7   0  15        4.96        1.12      6.37 o 
  -6   0  15        2.58       -4.07      4.57 o 
  -5   0  15      109.55      115.62     10.04 o 
  -4   0  15        1.68        3.99      8.21 o 
  -3   0  15       54.50       56.94      7.31 o 
  -2   0  15        8.14       11.83      4.94 o 
  -1   0  15      112.39      117.11     13.98 o 
   0   0  15        5.27        7.28      3.65 o 
   1   0  15        9.25        0.33      3.47 o 
   2   0  15       17.52       23.06      6.30 o 
   3   0  15        0.42        2.34      4.19 o 
   4   0  15        1.48       -1.53      4.02 o 
   5   0  15        1.06        3.31      6.39 o 
   6   0  15        3.45       -1.78      6.28 o 
   7   0  15        0.18        5.95      6.97 o 
 -10   1  15       21.43       36.42      8.63 o 
  -9   1  15        4.72        2.53      6.00 o 
  -8   1  15        4.78        5.15      6.52 o 
  -7   1  15        0.05       -0.08      5.68 o 
  -6   1  15       15.84       34.65      7.23 o 
  -5   1  15      367.76      360.06     15.29 o 
  -4   1  15        1.81       -3.85      3.85 o 
  -3   1  15        0.10        4.89      4.60 o 
  -2   1  15        7.75        3.30      4.93 o 
  -1   1  15       90.70       97.73      9.16 o 
   0   1  15        0.67        3.19      4.88 o 
   1   1  15       23.18       31.83      5.31 o 
   2   1  15        5.96       12.30      4.80 o 
   3   1  15        6.75        1.80      4.22 o 
   4   1  15        9.66       14.58      5.34 o 
   5   1  15        5.18        2.33      5.61 o 
   6   1  15        0.32       -5.58      5.58 o 
 -10   2  15       15.87       10.95      9.11 o 
  -9   2  15        5.18       23.76      8.66 o 
  -8   2  15       26.58       36.24     12.57 o 
  -7   2  15        1.73       -3.15      7.12 o 
  -6   2  15        0.01       -3.94      3.94 o 
  -5   2  15       27.11       13.65      5.43 o 
  -4   2  15        0.29       -3.60      7.49 o 
  -3   2  15       52.67       61.66      7.91 o 
  -2   2  15      282.42      247.79     18.72 o 
  -1   2  15       84.38      100.70      9.49 o 
   0   2  15       25.05       22.44      6.09 o 
   1   2  15       92.31       90.66      7.63 o 
   2   2  15       19.49       22.55      5.19 o 
   3   2  15        9.08        1.18      4.58 o 
   4   2  15        0.15       -4.09      4.89 o 
   5   2  15        1.40        1.16      5.86 o 
 -10   3  15       10.24       29.98      9.65 o 
  -9   3  15        0.55        5.49      7.92 o 
  -8   3  15        1.11        8.04      6.66 o 
  -7   3  15        3.14        0.58      7.60 o 
  -6   3  15        0.26       -2.68      4.49 o 
  -5   3  15       55.11       54.92      7.86 o 
  -4   3  15        0.87       -1.05      4.28 o 
  -3   3  15       32.03       15.50     10.89 o 
  -2   3  15      169.59      181.44     11.94 o 
  -1   3  15      354.68      398.33     16.17 o 
   0   3  15        1.09       -1.25      5.25 o 
   1   3  15        6.26       10.29      5.73 o 
   2   3  15        4.09       -3.81      5.80 o 
   3   3  15        8.24        3.59      4.71 o 
   4   3  15        1.06        0.10      5.80 o 
   5   3  15        0.95       10.99      8.20 o 
 -10   4  15       25.65       44.97     11.23 o 
  -9   4  15        2.13       16.33      7.87 o 
  -8   4  15       16.55       10.88      5.92 o 
  -7   4  15       15.13        9.12      6.33 o 
  -6   4  15        5.11       -3.78      4.50 o 
  -5   4  15       66.08       64.86      8.88 o 
  -4   4  15        0.00       -4.01      4.56 o 
  -3   4  15      163.16      173.95     12.06 o 
  -2   4  15       49.13       32.67      7.00 o 
  -1   4  15       17.94       17.59      6.51 o 
   0   4  15       38.02       47.73      8.06 o 
   1   4  15       30.61       35.10      9.70 o 
   2   4  15       10.67       11.17      6.26 o 
   3   4  15        0.42       13.06      7.39 o 
   4   4  15        1.26       11.96      8.17 o 
 -10   5  15        2.59       -0.99      9.20 o 
  -9   5  15       19.57       48.15     18.78 o 
  -8   5  15        0.01        5.29      5.45 o 
  -7   5  15        0.37        0.11      4.67 o 
  -6   5  15       46.72       47.20      7.98 o 
  -5   5  15        0.00       -4.35      4.35 o 
  -4   5  15       43.04       49.32     10.18 o 
  -3   5  15        4.38       -5.55      5.79 o 
  -2   5  15        5.86        5.31      6.54 o 
  -1   5  15       71.21       78.46     17.74 o 
   0   5  15        0.03       -6.80      6.80 o 
   1   5  15        3.75       -6.04      6.43 o 
   2   5  15        9.42        8.65     11.65 o 
   3   5  15        2.19        7.48      7.97 o 
 -10   6  15        5.92       -9.31      9.31 o 
  -9   6  15       33.88       55.01     11.69 o 
  -8   6  15        0.14       -1.88      6.73 o 
  -7   6  15        8.50        3.08      7.48 o 
  -6   6  15        1.70        2.00      6.40 o 
  -5   6  15        1.07       -6.02      6.02 o 
  -4   6  15        0.21        7.13      6.83 o 
  -3   6  15       10.60       17.46      8.09 o 
  -2   6  15        0.12       -2.83      6.86 o 
  -1   6  15       41.48       52.73     13.12 o 
   0   6  15       12.87       18.35      8.65 o 
   1   6  15        0.00       -2.91      7.56 o 
   2   6  15        2.82       11.05     12.52 o 
 -10   7  15        0.47        6.79      8.51 o 
  -9   7  15       13.73       15.05      8.91 o 
  -8   7  15        1.11        8.29      7.49 o 
  -7   7  15       11.17       12.22      7.57 o 
  -6   7  15        2.73        1.38      6.73 o 
  -5   7  15       13.34       15.00     16.90 o 
  -4   7  15        0.71       10.27      9.93 o 
  -3   7  15        6.77       10.41      7.78 o 
  -2   7  15        1.96        3.31      6.98 o 
  -1   7  15        5.64       -8.56      9.69 o 
   0   7  15        0.00        2.47     17.82 o 
  -9   8  15       14.18       11.99      8.88 o 
  -8   8  15        0.49        6.65      7.56 o 
  -7   8  15        8.92       25.25     13.66 o 
  -6   8  15       33.54       60.91     16.35 o 
  -5   8  15        5.93        9.92      7.66 o 
  -4   8  15       22.97       37.76     11.54 o 
  -3   8  15        1.97        5.90     12.95 o 
  -2   8  15        0.33        2.19      7.95 o 
  -1   8  15        1.28        2.57      8.43 o 
  -8   9  15        2.30        1.77      8.51 o 
  -7   9  15       17.09       13.07     10.11 o 
  -6   9  15        0.13       10.68      8.47 o 
  -5   9  15        0.24       12.73      8.98 o 
  -4   9  15        0.18       -7.13      7.13 o 
   0  -9  16        1.06       11.76     13.61 o 
   1  -9  16        0.16       -5.04      8.82 o 
   2  -9  16        0.76        4.04      9.04 o 
   3  -9  16        4.87        3.80      6.82 o 
   4  -9  16        1.63        6.45      7.13 o 
   5  -9  16        3.40        2.58      6.41 o 
  -1  -8  16        6.60       28.25     13.72 o 
   0  -8  16        2.40       -1.84     10.75 o 
   1  -8  16        8.15        5.53      8.29 o 
   2  -8  16       12.87       40.67      8.17 o 
   3  -8  16        0.27        6.64      6.69 o 
   4  -8  16        0.62        1.53      5.85 o 
   5  -8  16        0.86        3.88      5.30 o 
   6  -8  16        1.50       -1.50      5.43 o 
  -2  -7  16        2.25       -3.32     11.92 o 
  -1  -7  16       13.45        4.33      6.97 o 
   0  -7  16        8.19        6.39      6.41 o 
   1  -7  16        0.32        3.01      5.12 o 
   2  -7  16        2.57        6.95      7.05 o 
   3  -7  16        7.23       12.13      5.66 o 
   4  -7  16        0.50        3.46      4.88 o 
   5  -7  16        6.03        1.96      5.20 o 
   6  -7  16        0.90       -2.39      5.07 o 
   7  -7  16        0.96       -1.25      5.43 o 
  -5  -6  16        0.30        0.65     12.35 o 
  -4  -6  16        3.11      -10.01     10.01 o 
  -3  -6  16        6.23       21.99     12.79 o 
  -2  -6  16        0.81        6.76      8.08 o 
  -1  -6  16        0.66       -5.93      9.65 o 
   0  -6  16        1.54        5.88      5.09 o 
   1  -6  16        1.48        4.60      4.86 o 
   2  -6  16        1.25        4.93      4.80 o 
   3  -6  16        0.00        1.14      4.65 o 
   4  -6  16       13.79       11.46      5.33 o 
   5  -6  16        0.47        0.25      4.86 o 
   6  -6  16        4.26        2.51      4.51 o 
   7  -6  16        0.06        6.80      5.95 o 
  -6  -5  16        1.61       -0.93     12.03 o 
  -5  -5  16        0.06       -9.52      9.52 o 
  -4  -5  16        3.20       14.69     12.03 o 
  -3  -5  16        0.76        2.25      7.53 o 
  -2  -5  16       13.75       18.61      8.46 o 
  -1  -5  16       53.63       55.42     11.25 o 
   0  -5  16        4.20        3.80      4.37 o 
   1  -5  16        0.00        2.57      4.78 o 
   2  -5  16        0.23       -4.04      4.04 o 
   3  -5  16        2.12       -3.14      3.89 o 
   4  -5  16        7.21        2.81      4.75 o 
   5  -5  16        0.08       -4.35      6.53 o 
   6  -5  16        0.02       -1.13      5.10 o 
   7  -5  16        0.81        3.49      5.69 o 
  -7  -4  16       42.25       39.73     16.93 o 
  -6  -4  16        0.05        0.87     11.32 o 
  -5  -4  16        2.77       -1.09     10.07 o 
  -4  -4  16        7.90        1.21      7.26 o 
  -3  -4  16        2.56        7.26      7.08 o 
  -2  -4  16        0.01       -0.47      7.08 o 
  -1  -4  16       12.96        9.26      5.32 o 
   0  -4  16        3.35        5.77      4.64 o 
   1  -4  16       14.89       14.90      5.00 o 
   2  -4  16        0.15        1.50      4.82 o 
   3  -4  16        1.15        6.63      4.23 o 
   4  -4  16       49.87       53.18      9.51 o 
   5  -4  16        0.46       -1.75      4.65 o 
   6  -4  16        5.27        8.12      5.34 o 
   7  -4  16        0.58       10.84      8.33 o 
  -7  -3  16       62.49      123.60     23.13 o 
  -6  -3  16        2.93        7.13     11.48 o 
  -5  -3  16       12.75       10.89     10.18 o 
  -4  -3  16       17.57       18.48      8.12 o 
  -3  -3  16        0.07       -3.03      6.39 o 
  -2  -3  16        0.79        8.89      8.07 o 
  -1  -3  16       35.95       44.85      7.18 o 
   0  -3  16        0.19        0.23      4.01 o 
   1  -3  16        9.22       -2.44      4.01 o 
   2  -3  16        0.40       -1.63      4.33 o 
   3  -3  16        7.87        7.39      9.17 o 
   4  -3  16       12.17       -1.38      5.83 o 
   5  -3  16        5.11        8.13      6.06 o 
   6  -3  16        2.76        1.78      6.06 o 
   7  -3  16        4.45        6.26      8.01 o 
  -8  -2  16        0.30       14.15     12.68 o 
  -7  -2  16       26.09       47.73     16.16 o 
  -6  -2  16        0.76       -3.10      8.82 o 
  -5  -2  16        0.01        8.68      7.02 o 
  -4  -2  16        4.24        8.27     16.57 o 
  -3  -2  16        1.66        8.56     11.13 o 
  -2  -2  16        8.26       13.27      8.08 o 
  -1  -2  16       14.40        6.69      8.25 o 
   0  -2  16        7.54       13.45      4.43 o 
   1  -2  16       68.03       46.89      6.12 o 
   2  -2  16        0.31       -1.41      4.76 o 
   3  -2  16        0.49        5.29      5.06 o 
   4  -2  16        9.77        7.99      6.44 o 
   5  -2  16        0.06       -3.31      4.74 o 
   6  -2  16        6.10       -5.39     17.42 o 
   7  -2  16        2.51        9.23      8.53 o 
  -9  -1  16        4.67       11.70     13.72 o 
  -8  -1  16       18.96       15.18     12.68 o 
  -7  -1  16       32.90       58.56     15.89 o 
  -6  -1  16        1.02       -4.46      7.24 o 
  -5  -1  16       39.76       46.18      9.77 o 
  -4  -1  16       34.86       26.53      9.07 o 
  -3  -1  16       18.34        4.71      7.29 o 
  -2  -1  16        0.81        3.02     15.13 o 
  -1  -1  16        2.74        9.25      6.97 o 
   0  -1  16        2.00        0.07      3.68 o 
   1  -1  16       53.15       52.29      8.11 o 
   2  -1  16        6.61        4.31      7.44 o 
   3  -1  16       10.33        9.76      5.55 o 
   4  -1  16        5.46        8.33      7.36 o 
   5  -1  16        9.77        3.07      8.72 o 
   6  -1  16        5.07       -1.75      6.88 o 
  -9   0  16        8.27        5.88     11.54 o 
  -8   0  16        1.17       11.10     11.16 o 
  -7   0  16        1.35       -4.74      8.87 o 
  -6   0  16        9.78        1.42      7.16 o 
  -5   0  16       15.84        6.29      7.76 o 
  -4   0  16        0.61       -1.57      4.62 o 
  -3   0  16        1.01       11.86      5.27 o 
  -2   0  16       40.89       32.67      8.66 o 
  -1   0  16       14.83        6.70      4.93 o 
   0   0  16        9.77        9.42      5.70 o 
   1   0  16       48.51       60.44      6.71 o 
   2   0  16        3.12       11.80      4.79 o 
   3   0  16        0.19        0.66      4.07 o 
   4   0  16        3.13        1.03      4.55 o 
   5   0  16        9.09        3.08      5.39 o 
   6   0  16        2.05        4.01      5.89 o 
  -9   1  16        6.31       17.97      7.19 o 
  -8   1  16        6.62        2.54      6.67 o 
  -7   1  16       20.18       12.43     10.04 o 
  -6   1  16       52.92       43.49      7.48 o 
  -5   1  16        7.66        0.88      5.18 o 
  -4   1  16       17.21       13.35      5.84 o 
  -3   1  16       17.55       -2.94      4.77 o 
  -2   1  16       24.30       23.23      6.24 o 
  -1   1  16        1.24       -2.64      4.62 o 
   0   1  16       18.56       -0.38      7.91 o 
   1   1  16       45.87       46.46      7.31 o 
   2   1  16        5.52        9.20      5.06 o 
   3   1  16        0.00        0.24      4.39 o 
   4   1  16        1.94        6.57      5.20 o 
   5   1  16        8.82        7.45      6.03 o 
 -10   2  16        0.73       10.10      6.80 o 
  -9   2  16        3.70        1.18      7.44 o 
  -8   2  16        1.41       -3.98      5.97 o 
  -7   2  16        4.34        4.25      5.35 o 
  -6   2  16       49.39       40.57      7.31 o 
  -5   2  16       39.35       28.37      6.54 o 
  -4   2  16        0.61        0.41      5.82 o 
  -3   2  16       19.37       15.27     10.72 o 
  -2   2  16        0.01       -1.51      4.77 o 
  -1   2  16      110.09      119.84     10.73 o 
   0   2  16        5.08        7.87      5.49 o 
   1   2  16        6.39        7.55      5.99 o 
   2   2  16        1.90        6.92      7.86 o 
   3   2  16        2.89        8.11      5.04 o 
   4   2  16        2.67        1.43      5.36 o 
   5   2  16        6.29        9.60      6.57 o 
 -10   3  16        1.80       -3.89      6.97 o 
  -9   3  16        0.51       -1.69      6.79 o 
  -8   3  16        0.59       11.45      7.33 o 
  -7   3  16        0.54       -0.99      4.71 o 
  -6   3  16       23.39       29.18      6.65 o 
  -5   3  16        0.79        0.66      4.75 o 
  -4   3  16        0.07        1.12      5.42 o 
  -3   3  16        5.25       -4.42      4.42 o 
  -2   3  16       11.80       11.09      6.09 o 
  -1   3  16       31.39       34.67      7.34 o 
   0   3  16        0.24       -0.16      4.94 o 
   1   3  16       10.34       10.45      6.19 o 
   2   3  16        0.25       -0.87      4.75 o 
   3   3  16        1.45       -0.67      5.52 o 
   4   3  16        0.31        6.44      6.21 o 
 -10   4  16        0.26        4.33     10.56 o 
  -9   4  16        7.88       14.38      7.66 o 
  -8   4  16        3.85        5.48      5.50 o 
  -7   4  16        0.01       -4.24      6.48 o 
  -6   4  16        1.16        3.99      5.26 o 
  -5   4  16       23.20       10.35      5.61 o 
  -4   4  16       38.38       33.38     10.21 o 
  -3   4  16       12.78        8.28      5.67 o 
  -2   4  16       10.33        8.73      6.03 o 
  -1   4  16       50.56       39.87      7.65 o 
   0   4  16       38.87       42.15      8.02 o 
   1   4  16        0.27        6.60      7.21 o 
   2   4  16       10.21       15.40      8.77 o 
   3   4  16        1.61        3.95      7.65 o 
 -10   5  16        3.71        8.12      8.25 o 
  -9   5  16        0.21       -3.62      5.69 o 
  -8   5  16        7.90        3.05      5.69 o 
  -7   5  16       14.40       25.76     13.61 o 
  -6   5  16        0.60        0.89      6.02 o 
  -5   5  16        5.68        8.93      7.54 o 
  -4   5  16        8.64       18.88      7.67 o 
  -3   5  16        4.42        6.29     13.23 o 
  -2   5  16        3.12        1.59      7.38 o 
  -1   5  16        4.25        8.73      7.72 o 
   0   5  16        0.00        3.95      9.91 o 
   1   5  16       11.23        0.67      8.35 o 
   2   5  16        1.00       12.25     12.35 o 
 -10   6  16        0.13       13.66     12.41 o 
  -9   6  16       35.42       61.18     15.67 o 
  -8   6  16        4.46        0.45      7.83 o 
  -7   6  16        5.12       -0.36      6.95 o 
  -6   6  16        2.77        2.24      8.03 o 
  -5   6  16       11.52       12.88      7.88 o 
  -4   6  16        0.06       -6.27      6.27 o 
  -3   6  16        1.10       -6.74      6.74 o 
  -2   6  16       16.03       20.12      9.25 o 
  -1   6  16        2.82       -6.83      6.83 o 
   0   6  16       10.06       22.38     14.07 o 
   1   6  16        1.57        6.45     11.89 o 
  -9   7  16        2.15       -0.44      7.60 o 
  -8   7  16       12.58       23.74      9.92 o 
  -7   7  16       17.58       17.56     12.63 o 
  -6   7  16       15.87       20.17      9.59 o 
  -5   7  16        0.00       -7.71      8.49 o 
  -4   7  16        1.69        7.87      7.80 o 
  -3   7  16        0.07       -5.51      7.54 o 
  -2   7  16        8.20        1.25     10.97 o 
  -1   7  16        7.82       -0.55      8.54 o 
   0   7  16        6.29        0.53      8.54 o 
  -8   8  16        0.11       15.29      9.87 o 
  -7   8  16       14.04        5.89      9.28 o 
  -6   8  16        0.06       19.01      9.38 o 
  -5   8  16        2.08        1.50      7.93 o 
  -4   8  16        6.04       18.65      9.53 o 
  -3   8  16        0.76       -2.87      7.77 o 
  -2   8  16        2.42       10.06      9.58 o 
   2  -9  17        1.30       11.16     13.93 o 
   3  -9  17        0.02       -0.82     12.63 o 
  -1  -8  17        0.06        8.87     11.65 o 
   0  -8  17        0.00        1.15      7.91 o 
   1  -8  17       13.91       -5.66     11.46 o 
   2  -8  17       12.13        7.18      6.89 o 
   3  -8  17        0.13       -1.05      8.20 o 
   4  -8  17        0.92       -0.03      5.44 o 
   5  -8  17        0.02       10.10      6.12 o 
  -2  -7  17        0.07       15.08     13.33 o 
  -1  -7  17       12.61       17.40     11.48 o 
   0  -7  17        4.35        6.81      9.49 o 
   1  -7  17       23.48       22.03      6.34 o 
   2  -7  17        4.65       11.18      5.29 o 
   3  -7  17        0.09        2.05      5.84 o 
   4  -7  17        0.02        6.03      5.51 o 
   5  -7  17        1.49       -4.77      4.77 o 
   6  -7  17        0.03       -4.74      4.74 o 
  -4  -6  17        4.36       -6.48     10.18 o 
  -3  -6  17        1.57        8.16     11.21 o 
  -2  -6  17        0.25       -1.34      7.56 o 
  -1  -6  17       36.02       36.70     10.25 o 
   0  -6  17       43.08       58.03      7.80 o 
   1  -6  17       77.90       83.38      8.74 o 
   2  -6  17       15.00       23.61     10.39 o 
   3  -6  17        2.15        3.69      4.60 o 
   4  -6  17        5.78       11.71      5.42 o 
   5  -6  17        0.18       -4.70      4.70 o 
   6  -6  17        1.96       -3.15      5.21 o 
  -5  -5  17        9.80       23.29     14.26 o 
  -4  -5  17        0.01       13.55     11.54 o 
  -3  -5  17        0.17       -2.02      6.72 o 
  -2  -5  17        0.83       -3.84      6.85 o 
  -1  -5  17       54.39       58.95      9.32 o 
   0  -5  17       18.12        9.47      5.19 o 
   1  -5  17       35.47       23.85      5.86 o 
   2  -5  17        8.82       18.26      7.04 o 
   3  -5  17        6.55        6.44      5.17 o 
   4  -5  17        3.87       -1.28      4.83 o 
   5  -5  17        0.05       -0.04      5.64 o 
   6  -5  17        0.21        4.38      6.17 o 
   7  -5  17        1.57        0.09      5.64 o 
  -6  -4  17        0.00       -3.92     11.48 o 
  -5  -4  17        0.63        7.24     11.65 o 
  -4  -4  17        1.28        3.67      7.73 o 
  -3  -4  17       16.50       19.36      8.68 o 
  -2  -4  17        0.46       -1.84     14.83 o 
  -1  -4  17       47.88       62.97      8.86 o 
   0  -4  17       72.66       80.44      9.42 o 
   1  -4  17        7.11        9.65      4.68 o 
   2  -4  17        1.04       -2.10      4.14 o 
   3  -4  17       41.88       31.23      6.34 o 
   4  -4  17        6.67        4.28      4.90 o 
   5  -4  17        0.26       -4.55      4.55 o 
   6  -4  17        0.95        2.92      9.39 o 
   7  -4  17        0.08        0.16      9.47 o 
  -7  -3  17        0.86       -0.16     12.08 o 
  -6  -3  17       24.74       34.56     14.37 o 
  -5  -3  17       11.86       19.81     12.41 o 
  -4  -3  17        0.28       -6.55      6.55 o 
  -3  -3  17        7.21       19.26      8.89 o 
  -2  -3  17       21.51       30.10     11.76 o 
  -1  -3  17        2.04       -6.59      6.59 o 
   0  -3  17        0.18        1.17      4.32 o 
   1  -3  17        0.05        1.24      4.28 o 
   2  -3  17       22.38       30.67      5.90 o 
   3  -3  17       23.71       22.66      5.67 o 
   4  -3  17        4.82        7.00      5.05 o 
   5  -3  17        1.82        2.25      6.01 o 
   6  -3  17        0.17       -4.20      5.45 o 
  -8  -2  17       11.84        7.89     12.79 o 
  -7  -2  17        0.95       -6.69      9.91 o 
  -6  -2  17        2.90        5.39     10.67 o 
  -5  -2  17        0.89       -1.67      6.16 o 
  -4  -2  17        0.04        3.02      7.21 o 
  -3  -2  17        3.83       -5.22      9.80 o 
  -2  -2  17        2.45       -1.89      6.48 o 
  -1  -2  17       11.03       16.56      8.48 o 
   0  -2  17       13.26       20.73      6.01 o 
   1  -2  17        1.70        1.83      4.20 o 
   2  -2  17        2.45       -1.46      4.28 o 
   3  -2  17       45.98       39.04      7.46 o 
   4  -2  17        1.16       -1.33      5.40 o 
   5  -2  17        0.01       -4.73      5.50 o 
   6  -2  17        0.83       -3.85      7.41 o 
  -8  -1  17        0.00        0.16     11.48 o 
  -7  -1  17        0.78       -6.80      7.73 o 
  -6  -1  17        9.83        6.80     10.34 o 
  -5  -1  17        0.30       16.43      7.65 o 
  -4  -1  17        2.59        0.84      8.25 o 
  -3  -1  17        1.89       -6.91     10.86 o 
  -2  -1  17       18.92       30.24     19.48 o 
  -1  -1  17        2.75        8.33      9.09 o 
   0  -1  17        0.44        4.63      9.72 o 
   1  -1  17       10.87       15.20      7.77 o 
   2  -1  17        1.59       -2.08      4.65 o 
   3  -1  17        0.12        0.00      5.61 o 
   4  -1  17        0.71       -0.08      5.49 o 
   5  -1  17        0.16        0.31      5.55 o 
   6  -1  17        1.76        6.90      7.76 o 
  -9   0  17        0.26        2.18     10.50 o 
  -8   0  17        0.08       -1.42      9.25 o 
  -7   0  17        8.02       12.03     11.10 o 
  -6   0  17        1.52       14.34      7.81 o 
  -5   0  17        3.32       -5.23      6.60 o 
  -4   0  17        2.81        8.29     14.34 o 
  -3   0  17       13.95       17.00      8.00 o 
  -2   0  17        1.69        0.13      8.14 o 
  -1   0  17        0.20        6.32      7.51 o 
   0   0  17       36.41       33.21      9.28 o 
   1   0  17        9.24        9.25      5.84 o 
   2   0  17        0.22       -1.39      4.41 o 
   3   0  17        1.93       10.89      4.93 o 
   4   0  17        1.14        2.31      4.77 o 
   5   0  17        0.41        2.50      6.17 o 
  -9   1  17       12.03       29.01     15.18 o 
  -8   1  17        8.59        0.16      9.80 o 
  -7   1  17       20.56       30.48     12.22 o 
  -6   1  17        0.83       -5.13      5.13 o 
  -5   1  17        0.00        9.17      5.78 o 
  -4   1  17       19.52       14.69     10.25 o 
  -3   1  17        6.70       15.36      6.93 o 
  -2   1  17        4.14       -2.18      4.73 o 
  -1   1  17      100.71      114.02     10.67 o 
   0   1  17      108.89      126.56     14.86 o 
   1   1  17       19.67       16.60      6.79 o 
   2   1  17        0.60        0.14      4.25 o 
   3   1  17        0.01       -0.09      4.64 o 
   4   1  17        0.00       -4.29      4.61 o 
   5   1  17        0.16       16.76      7.44 o 
  -9   2  17        1.42        6.05      8.39 o 
  -8   2  17       13.03       11.03      7.72 o 
  -7   2  17       24.49       11.37      8.67 o 
  -6   2  17        4.70       -0.61      7.17 o 
  -5   2  17        4.65        5.28      5.21 o 
  -4   2  17       12.61        9.72      5.51 o 
  -3   2  17        3.54        7.82      5.76 o 
  -2   2  17       10.47        8.82      5.75 o 
  -1   2  17      161.44      199.55     13.29 o 
   0   2  17       27.97       20.33      6.91 o 
   1   2  17       17.96       20.06      7.65 o 
   2   2  17        1.92        8.37      6.00 o 
   3   2  17        0.68        8.47      7.88 o 
   4   2  17        0.65        4.07      6.09 o 
  -9   3  17        6.17       -1.36      7.34 o 
  -8   3  17        0.31       -0.19      6.32 o 
  -7   3  17       28.84       24.66      6.88 o 
  -6   3  17       14.35       10.59      5.90 o 
  -5   3  17        2.37        7.99      5.36 o 
  -4   3  17       27.33       36.91      7.58 o 
  -3   3  17        0.02       -4.85      4.85 o 
  -2   3  17        6.18        0.39      5.51 o 
  -1   3  17      197.02      190.57     15.22 o 
   0   3  17       63.27       64.52     18.39 o 
   1   3  17        0.50       -3.57      5.43 o 
   2   3  17        2.54       -2.00      6.17 o 
   3   3  17        4.01        6.28      6.10 o 
  -9   4  17        0.21        0.68      6.81 o 
  -8   4  17        0.08       -1.12      5.26 o 
  -7   4  17        9.26       13.84      9.10 o 
  -6   4  17        3.30        8.39      5.65 o 
  -5   4  17        1.07        3.73      5.45 o 
  -4   4  17        9.46       13.16      6.20 o 
  -3   4  17        0.25        4.96      5.58 o 
  -2   4  17        1.10        9.22      6.01 o 
  -1   4  17       83.24       58.78      9.11 o 
   0   4  17        0.89        0.69      8.60 o 
   1   4  17        2.02        3.05      8.14 o 
   2   4  17        1.16       -1.55      7.67 o 
  -9   5  17        5.85       16.12      7.42 o 
  -8   5  17        8.32       20.85      6.98 o 
  -7   5  17       19.09       33.70      8.05 o 
  -6   5  17       29.56       21.80      7.87 o 
  -5   5  17        0.20      -10.01     10.01 o 
  -4   5  17        0.40       -2.80      6.22 o 
  -3   5  17        9.90       12.14     10.34 o 
  -2   5  17        0.04        0.67      6.87 o 
  -1   5  17        4.19        3.73      7.70 o 
   0   5  17        3.44        9.47     10.75 o 
   1   5  17        7.46        4.17      8.68 o 
  -9   6  17        2.97       -7.34      7.34 o 
  -8   6  17        0.20        1.44      8.22 o 
  -7   6  17        3.72        3.55      7.89 o 
  -6   6  17        0.56       -6.74      6.74 o 
  -5   6  17        0.36        4.42     10.01 o 
  -4   6  17        5.74       -1.34      7.58 o 
  -3   6  17        0.04        5.36      8.22 o 
  -2   6  17        0.00        6.63      7.86 o 
  -1   6  17        0.71       -6.27      7.12 o 
   0   6  17        1.34       -3.18      8.79 o 
  -8   7  17        0.12        2.40      8.14 o 
  -7   7  17        8.04       13.03      9.19 o 
  -6   7  17       15.56       13.34     17.12 o 
  -5   7  17       20.52       24.42     12.06 o 
  -4   7  17        4.51       -1.48      7.37 o 
  -3   7  17        0.09       -3.79      7.22 o 
  -2   7  17        0.40        3.62     10.61 o 
  -6   8  17        3.66       12.35      9.76 o 
  -5   8  17        9.91        2.57      9.11 o 
  -4   8  17        0.00        5.98     13.47 o 
   1  -8  18       15.18        4.99      9.07 o 
   2  -8  18        0.05        3.53      6.61 o 
   3  -8  18        0.01        3.97      6.81 o 
  -2  -7  18        1.83       13.12     12.79 o 
  -1  -7  18       10.27       20.84     11.92 o 
   0  -7  18        3.34       14.01      8.77 o 
   1  -7  18       55.80       49.49      9.27 o 
   2  -7  18        1.07        9.47      5.87 o 
   3  -7  18        0.72        0.55      5.42 o 
   4  -7  18        0.18        1.52      5.38 o 
   5  -7  18        0.16       -5.42      5.42 o 
  -3  -6  18        4.80       34.51     14.48 o 
  -2  -6  18        0.75       21.16      9.00 o 
  -1  -6  18        4.06        1.03      8.14 o 
   0  -6  18       11.55       16.39     10.12 o 
   1  -6  18       77.35       82.45      8.83 o 
   2  -6  18        1.98       16.27      5.65 o 
   3  -6  18        0.27       -1.94      4.85 o 
   4  -6  18        1.28        4.13      5.58 o 
   5  -6  18        1.18        3.34      5.62 o 
  -4  -5  18        0.28        1.47     11.16 o 
  -3  -5  18        9.51       19.78     14.99 o 
  -2  -5  18        0.31        8.95      8.18 o 
  -1  -5  18       30.22       32.14     10.27 o 
   0  -5  18       15.45       31.90      8.71 o 
   1  -5  18       43.66       50.85      7.41 o 
   2  -5  18        4.45        8.15      5.36 o 
   3  -5  18        2.29        0.75      5.08 o 
   4  -5  18        0.58       -5.09      5.09 o 
   5  -5  18        0.01        5.02      6.25 o 
   6  -5  18        0.43        6.40      6.09 o 
  -5  -4  18       13.18       17.80     12.19 o 
  -4  -4  18        2.70        0.42      8.10 o 
  -3  -4  18        3.28        7.50      8.25 o 
  -2  -4  18        0.97        3.26      8.02 o 
  -1  -4  18        4.55        4.64      7.76 o 
   0  -4  18       23.82       24.68      7.97 o 
   1  -4  18       12.66        6.29      5.31 o 
   2  -4  18        1.65       -4.18      4.18 o 
   3  -4  18        0.41       -0.02      4.52 o 
   4  -4  18        0.51        4.53      5.01 o 
   5  -4  18        0.01        2.68      5.49 o 
   6  -4  18        1.43        3.68      6.08 o 
  -6  -3  18        1.86       17.85     11.97 o 
  -5  -3  18       13.52       32.76     13.77 o 
  -4  -3  18       15.67       21.14     11.37 o 
  -3  -3  18        0.01        8.72      8.27 o 
  -2  -3  18        0.09        0.24      7.52 o 
  -1  -3  18        0.65       14.33     10.31 o 
   0  -3  18        1.09        8.69      8.47 o 
   1  -3  18        0.20       -2.06      4.28 o 
   2  -3  18        0.62       -2.11      4.30 o 
   3  -3  18        1.71       11.82      5.39 o 
   4  -3  18        0.03        1.09      4.93 o 
   5  -3  18        1.14       -4.84      5.71 o 
   6  -3  18        1.81        4.36      7.89 o 
  -7  -2  18       11.55       38.42     15.84 o 
  -6  -2  18        3.46        0.71     10.50 o 
  -5  -2  18        0.69        0.51      7.18 o 
  -4  -2  18        0.12        5.35     14.83 o 
  -3  -2  18       22.36       16.00      8.48 o 
  -2  -2  18        0.37       -1.99      7.79 o 
  -1  -2  18        0.06        5.87      7.59 o 
   0  -2  18        0.62       -6.45      6.45 o 
   1  -2  18        2.22        4.12      4.78 o 
   2  -2  18        0.72        4.80      5.37 o 
   3  -2  18        0.56       -4.38      4.38 o 
   4  -2  18        0.01       -3.42      5.37 o 
   5  -2  18        0.68        6.37      6.36 o 
  -7  -1  18        4.60        2.99     10.67 o 
  -6  -1  18        1.65       -8.22      8.22 o 
  -5  -1  18        7.84        7.86      8.18 o 
  -4  -1  18        5.33       27.49      9.31 o 
  -3  -1  18       98.86      100.69     13.89 o 
  -2  -1  18        3.89        0.51      7.65 o 
  -1  -1  18        4.83        6.02      7.89 o 
   0  -1  18        6.15        8.76      7.94 o 
   1  -1  18        1.64        2.07      7.81 o 
   2  -1  18        0.02       -1.29      5.82 o 
   3  -1  18        6.08        7.60      5.88 o 
   4  -1  18        2.31        0.56      5.68 o 
   5  -1  18        1.19        8.53      6.67 o 
  -8   0  18        2.42        1.63     10.40 o 
  -7   0  18       13.32       28.90     12.74 o 
  -6   0  18        2.68        6.24      7.43 o 
  -5   0  18        4.53       14.90      8.42 o 
  -4   0  18        0.03        3.44      7.71 o 
  -3   0  18       67.19       54.02     11.50 o 
  -2   0  18        0.02       -5.37      6.93 o 
  -1   0  18        8.06        9.86      7.63 o 
   0   0  18       32.54       27.10      9.16 o 
   1   0  18        2.11       -6.77      6.77 o 
   2   0  18        7.48        5.07      7.25 o 
   3   0  18        3.35       -2.58      5.18 o 
   4   0  18        0.00       -1.29      6.01 o 
   5   0  18        0.83        1.34     13.42 o 
  -8   1  18        1.16        8.27     11.32 o 
  -7   1  18        0.18       10.56     10.99 o 
  -6   1  18        1.84        2.90      7.70 o 
  -5   1  18        5.51        3.06      8.14 o 
  -4   1  18        2.77        4.35      5.77 o 
  -3   1  18       34.21       34.26      7.32 o 
  -2   1  18        2.72        0.90      5.39 o 
  -1   1  18        5.25        5.18      6.82 o 
   0   1  18       94.49      114.17     11.17 o 
   1   1  18       13.79       19.48      7.00 o 
   2   1  18        0.06       10.64      6.49 o 
   3   1  18        0.00        1.73      5.06 o 
   4   1  18        5.07       14.94      7.00 o 
  -9   2  18        7.05       15.77      8.99 o 
  -8   2  18        0.02       -4.33      6.81 o 
  -7   2  18        2.56       -0.49      5.69 o 
  -6   2  18        6.20        6.87      5.97 o 
  -5   2  18        4.14        3.41      5.63 o 
  -4   2  18        0.59        6.20      5.69 o 
  -3   2  18        1.58       -1.08      5.42 o 
  -2   2  18        0.94        7.89      5.97 o 
  -1   2  18       49.84       36.33      8.07 o 
   0   2  18       18.74       18.29      6.91 o 
   1   2  18        3.81        5.71      6.93 o 
   2   2  18       11.45       15.05      7.12 o 
   3   2  18        3.01       10.37      7.27 o 
  -9   3  18        0.25        4.80      8.02 o 
  -8   3  18        9.58       27.74      9.51 o 
  -7   3  18       16.18       18.75      6.94 o 
  -6   3  18        3.48        9.71      8.13 o 
  -5   3  18        0.00        3.88      5.74 o 
  -4   3  18       11.20       16.71      6.54 o 
  -3   3  18        8.21        5.75      8.84 o 
  -2   3  18       25.75       24.96      7.27 o 
  -1   3  18       29.32       21.75      8.46 o 
   0   3  18       17.86       27.48      7.84 o 
   1   3  18        1.91        5.03      6.55 o 
   2   3  18        0.10        4.01      6.53 o 
  -9   4  18        0.21        3.49     13.09 o 
  -8   4  18        0.31       -2.84      5.74 o 
  -7   4  18       10.23       16.92     10.84 o 
  -6   4  18        0.12        2.46      5.61 o 
  -5   4  18        0.05       -1.79      5.53 o 
  -4   4  18        3.87        3.49      5.32 o 
  -3   4  18        0.21        1.86      7.21 o 
  -2   4  18        0.85       -4.67      5.64 o 
  -1   4  18        6.40        6.10     11.70 o 
   0   4  18        1.02       13.26     12.38 o 
   1   4  18        0.25       11.38      8.94 o 
   2   4  18        3.20       16.53     19.19 o 
  -8   5  18        4.06       -4.58      6.16 o 
  -7   5  18       22.93       29.69      9.94 o 
  -6   5  18        0.96        3.06     15.89 o 
  -5   5  18        3.10        9.85      8.45 o 
  -4   5  18        0.51       16.92      9.02 o 
  -3   5  18        0.04       -0.68      7.45 o 
  -2   5  18        3.86        7.41      7.52 o 
  -1   5  18        6.66       -6.77      6.77 o 
   0   5  18        0.01        1.02      8.73 o 
  -8   6  18        0.58       -2.10      7.96 o 
  -7   6  18       18.83       21.97     18.80 o 
  -6   6  18        0.24       15.69      8.80 o 
  -5   6  18       19.91       36.80     12.38 o 
  -4   6  18        0.79       -0.01     11.78 o 
  -3   6  18       10.90        6.19      8.43 o 
  -2   6  18        4.31       15.82     11.89 o 
  -1   6  18        0.62       -5.83      7.79 o 
  -7   7  18        0.64       -4.27      7.98 o 
  -6   7  18        0.10        8.97      8.31 o 
  -5   7  18        1.03       -2.33      8.55 o 
  -4   7  18        7.38        3.68     10.15 o 
  -3   7  18        0.81       -0.72      8.89 o 
   0  -7  19        2.18       -5.12      8.62 o 
   1  -7  19        0.61       -3.38      5.41 o 
   2  -7  19        4.07        0.63      5.84 o 
   3  -7  19        0.38       -5.41      5.41 o 
  -2  -6  19        0.03       17.19     10.08 o 
  -1  -6  19        1.82        3.28      9.18 o 
   0  -6  19        0.17       -6.23      6.27 o 
   1  -6  19        9.18       10.03      7.46 o 
   2  -6  19        1.66       11.17      5.64 o 
   3  -6  19        0.71       -5.76      5.96 o 
   4  -6  19        0.10       11.00      5.98 o 
  -4  -5  19        0.37        8.11     11.59 o 
  -3  -5  19        2.18        5.55      9.25 o 
  -2  -5  19        2.33        3.40      8.87 o 
  -1  -5  19        1.10        7.52      8.97 o 
   0  -5  19        0.58        3.17      8.77 o 
   1  -5  19        7.45       16.63      7.14 o 
   2  -5  19        8.12       10.74      5.81 o 
   3  -5  19        0.07       -2.65      4.99 o 
   4  -5  19        0.28       -1.91      5.15 o 
   5  -5  19        0.05        6.48      5.95 o 
  -5  -4  19       11.38       12.03     13.28 o 
  -4  -4  19        3.88        5.13      9.09 o 
  -3  -4  19        0.01        0.10      8.37 o 
  -2  -4  19       11.16       19.90     15.18 o 
  -1  -4  19        3.95        4.64      8.40 o 
   0  -4  19        0.82        1.40      8.94 o 
   1  -4  19       12.94       12.69      6.61 o 
   2  -4  19        0.62       -2.83      5.11 o 
   3  -4  19        2.11       -3.27      4.94 o 
   4  -4  19        0.96        7.96      5.73 o 
   5  -4  19        1.81        5.29      6.03 o 
  -6  -3  19        0.25        1.42     11.43 o 
  -5  -3  19       35.00       38.70     15.67 o 
  -4  -3  19        5.01        4.69      8.22 o 
  -3  -3  19        6.05       14.66      9.52 o 
  -2  -3  19        0.22       -2.84      7.88 o 
  -1  -3  19        1.46        8.42      8.73 o 
   0  -3  19        0.02       -7.19      7.19 o 
   1  -3  19        4.99       -1.18      7.76 o 
   2  -3  19        0.16       -1.81      4.82 o 
   3  -3  19        0.29        0.58      5.15 o 
   4  -3  19        1.98       -1.20      5.21 o 
   5  -3  19        0.02       -4.24      5.56 o 
  -6  -2  19       19.63       45.12     16.55 o 
  -5  -2  19        2.38       11.53      8.97 o 
  -4  -2  19        9.62       30.53     10.19 o 
  -3  -2  19        0.09       -7.97     10.42 o 
  -2  -2  19       15.33       30.25     10.24 o 
  -1  -2  19        0.05       -0.99      8.13 o 
   0  -2  19        0.12        8.45      7.70 o 
   1  -2  19        1.48       -1.37      7.34 o 
   2  -2  19        0.52       -4.46      4.46 o 
   3  -2  19        0.01       -0.87      5.30 o 
   4  -2  19        0.53       -3.19      5.83 o 
   5  -2  19        1.83        0.33     13.12 o 
  -7  -1  19        7.77       17.53     11.81 o 
  -6  -1  19        0.17       11.81     11.81 o 
  -5  -1  19        9.77       16.93      8.90 o 
  -4  -1  19        5.65       -3.25     12.65 o 
  -3  -1  19        0.56       11.74      8.01 o 
  -2  -1  19        2.12       -0.26      9.69 o 
  -1  -1  19        2.57       -0.66      7.34 o 
   0  -1  19        0.97        9.57      8.47 o 
   1  -1  19        3.28       -3.58      7.50 o 
   2  -1  19        3.98       12.44      8.93 o 
   3  -1  19        0.01        0.66      5.83 o 
   4  -1  19        0.57       -5.79      5.79 o 
  -7   0  19        2.74       -4.46     10.67 o 
  -6   0  19        7.60       14.16     15.43 o 
  -5   0  19        3.64        7.95     10.64 o 
  -4   0  19       39.59       41.17     22.02 o 
  -3   0  19        0.65        2.45      7.65 o 
  -2   0  19        0.04       -3.31      7.66 o 
  -1   0  19        4.25        5.73      8.35 o 
   0   0  19        1.79        8.02      8.64 o 
   1   0  19        4.43        8.25      7.70 o 
   2   0  19        5.42       12.22     16.68 o 
   3   0  19        0.65        8.33      6.54 o 
   4   0  19        0.03       -2.42      6.45 o 
  -8   1  19        1.34       -0.16     10.67 o 
  -7   1  19        0.97        2.12     10.94 o 
  -6   1  19        0.13       -6.99      6.99 o 
  -5   1  19        3.90       -2.64     14.45 o 
  -4   1  19       25.39        9.97      8.61 o 
  -3   1  19        0.41        3.88      9.09 o 
  -2   1  19        0.41        8.31      8.45 o 
  -1   1  19        7.91       12.71      8.60 o 
   0   1  19        0.05       10.81      8.25 o 
   1   1  19       21.04       44.45     11.14 o 
   2   1  19        1.88       -1.18      8.43 o 
   3   1  19        0.29       15.62      7.58 o 
  -8   2  19        1.38        6.75     11.32 o 
  -7   2  19        0.01       -2.99      7.65 o 
  -6   2  19        1.13        1.92      6.25 o 
  -5   2  19        0.44        5.69      7.86 o 
  -4   2  19        5.27       21.50      6.98 o 
  -3   2  19        0.55        3.37      5.71 o 
  -2   2  19        0.18        2.18      6.95 o 
  -1   2  19        9.19       14.72      7.11 o 
   0   2  19        7.73       15.54      7.13 o 
   1   2  19       10.61       11.33     10.95 o 
   2   2  19        2.87       -6.45      6.45 o 
  -8   3  19        0.04        7.36      7.52 o 
  -7   3  19        1.41        1.41      5.90 o 
  -6   3  19        7.84       17.83      6.75 o 
  -5   3  19        2.81        9.43      6.30 o 
  -4   3  19        3.63        8.73      6.49 o 
  -3   3  19        4.57        7.76      6.73 o 
  -2   3  19       10.34       12.98      6.99 o 
  -1   3  19        1.59       -1.49      6.01 o 
   0   3  19        0.35       -1.86      6.35 o 
   1   3  19        2.47       -0.85      6.86 o 
   2   3  19        1.13       10.61     14.69 o 
  -8   4  19        0.63       -5.70      5.70 o 
  -7   4  19        5.14        6.60      6.98 o 
  -6   4  19        0.31        2.50      6.35 o 
  -5   4  19        4.22        2.78      6.11 o 
  -4   4  19        2.98        5.45      6.51 o 
  -3   4  19        7.44       18.74      7.17 o 
  -2   4  19        1.05       -6.25      6.25 o 
  -1   4  19        1.71       -7.48      7.48 o 
   0   4  19        2.56       -7.11      7.11 o 
  -7   5  19       16.39        7.99      8.36 o 
  -6   5  19       17.28       29.28     10.42 o 
  -5   5  19        4.98       -5.28      6.96 o 
  -4   5  19        5.26        4.47     10.64 o 
  -3   5  19        1.13      -10.81     12.44 o 
  -2   5  19        0.07        0.95      8.11 o 
  -1   5  19        0.13       -3.63      8.16 o 
  -6   6  19        0.25        9.85      8.69 o 
  -5   6  19       13.65       27.01     10.41 o 
  -4   6  19        0.62        3.14      8.38 o 
  -3   6  19        3.10       12.84     15.46 o 
   0  -6  20        0.94       -0.73      9.28 o 
   1  -6  20       19.56       20.25      7.85 o 
   2  -6  20        4.51        7.34      6.28 o 
  -2  -5  20        4.62       16.06     11.27 o 
  -1  -5  20        4.24       18.20      9.87 o 
   0  -5  20        2.71       -2.42      9.50 o 
   1  -5  20        0.37       -3.82      7.26 o 
   2  -5  20        9.20        6.66      9.19 o 
   3  -5  20        9.64       17.56      8.25 o 
  -4  -4  20        0.32        1.47      9.63 o 
  -3  -4  20        3.35       14.70      9.84 o 
  -2  -4  20        6.58       25.00     10.41 o 
  -1  -4  20        0.68        5.79      9.09 o 
   0  -4  20        3.15       10.87     13.14 o 
   1  -4  20        8.12        1.22     15.84 o 
   2  -4  20        0.02        7.36      5.52 o 
   3  -4  20        0.92        0.21      6.16 o 
   4  -4  20        0.40       12.41     15.62 o 
  -5  -3  20        0.01       15.89     13.12 o 
  -4  -3  20       11.91       19.48     10.39 o 
  -3  -3  20        0.01        5.95      9.53 o 
  -2  -3  20        0.17        0.43     11.95 o 
  -1  -3  20        1.34        0.40      8.25 o 
   0  -3  20        3.23       -2.40      8.68 o 
   1  -3  20        1.24       -1.67      8.29 o 
   2  -3  20        7.51       16.33      8.43 o 
   3  -3  20        4.74        3.08      5.53 o 
   4  -3  20        0.02       10.83      7.25 o 
  -5  -2  20        1.30       -3.53      8.51 o 
  -4  -2  20        1.08        1.01      9.06 o 
  -3  -2  20        1.02        9.22      8.81 o 
  -2  -2  20        1.96       -2.36      8.08 o 
  -1  -2  20        0.01       -3.09      7.56 o 
   0  -2  20        3.38        9.72      8.22 o 
   1  -2  20        3.85        4.60      8.04 o 
   2  -2  20        0.41       -3.13      8.66 o 
   3  -2  20        0.87        2.12      5.50 o 
  -6  -1  20        0.09        3.27     10.50 o 
  -5  -1  20       10.95       -3.71      8.67 o 
  -4  -1  20        3.32       -4.17      8.11 o 
  -3  -1  20        0.63       -4.56      7.40 o 
  -2  -1  20        0.14        7.52      8.20 o 
  -1  -1  20        3.88        9.26      9.23 o 
   0  -1  20        1.48       -3.29      7.44 o 
   1  -1  20        7.98        3.08      8.61 o 
   2  -1  20       22.26       29.49     10.77 o 
   3  -1  20        5.11       12.30     18.78 o 
  -6   0  20        7.37        2.96     21.72 o 
  -5   0  20        3.43       -2.42      8.23 o 
  -4   0  20        0.01       10.61      8.58 o 
  -3   0  20        1.75       -5.26      7.53 o 
  -2   0  20        0.45        7.90      8.56 o 
  -1   0  20        3.24        7.54      8.88 o 
   0   0  20        0.66       11.86     17.42 o 
   1   0  20       12.37       10.43      9.35 o 
   2   0  20        8.56       -3.42      8.96 o 
   3   0  20        3.59       -0.36      9.35 o 
  -7   1  20        0.06        0.65     11.86 o 
  -6   1  20        1.35       -0.04      7.59 o 
  -5   1  20       30.40       53.41     12.33 o 
  -4   1  20        0.16       -3.15     10.59 o 
  -3   1  20       11.43       22.08     10.09 o 
  -2   1  20        0.70        2.74     16.25 o 
  -1   1  20        0.50        0.34     10.53 o 
   0   1  20        5.86       -0.04      9.77 o 
   1   1  20       47.85       44.11     11.55 o 
   2   1  20       12.21       10.47     10.37 o 
  -7   2  20        2.76        9.71      9.87 o 
  -6   2  20        0.15        9.67      9.28 o 
  -5   2  20        2.40       -4.57      8.04 o 
  -4   2  20        1.46       12.60      9.12 o 
  -3   2  20        2.67       -5.60      5.60 o 
  -2   2  20        0.43       -2.05      5.80 o 
  -1   2  20        1.55       -4.67      6.72 o 
   0   2  20        0.34        4.86      6.97 o 
   1   2  20       33.90       32.81      9.48 o 
  -7   3  20        0.00        0.20     12.67 o 
  -6   3  20        1.18        1.53      6.34 o 
  -5   3  20       27.16       36.72      8.97 o 
  -4   3  20        0.54       -4.92      5.72 o 
  -3   3  20        3.23        3.43      6.66 o 
  -2   3  20        0.11        8.66      6.85 o 
  -1   3  20        1.98        5.94      6.78 o 
   0   3  20        0.15       14.99      7.46 o 
  -7   4  20        9.26       18.29     15.57 o 
  -6   4  20        2.07        1.39      5.93 o 
  -5   4  20        1.68        5.68      6.84 o 
  -4   4  20        8.62        9.67     11.26 o 
  -3   4  20        2.82        5.74      6.65 o 
  -2   4  20        0.00       -5.33     12.84 o 
  -1   4  20        0.67        5.00      8.68 o 
  -5   5  20        9.61        9.81      9.83 o 
  -4   5  20        0.49        7.52      9.22 o 
  -3   5  20        1.25        1.06     17.58 o 
  -2  -4  21        3.98       22.37     10.29 o 
  -1  -4  21        1.42       -6.65      9.04 o 
   0  -4  21        0.70       -3.11     10.31 o 
   1  -4  21        0.64       -8.24      9.39 o 
   2  -4  21        0.79        3.68      9.44 o 
  -3  -3  21       14.08       22.10     10.72 o 
  -2  -3  21        2.74        3.24      9.63 o 
  -1  -3  21       30.01       54.94     13.20 o 
   0  -3  21        0.91        1.10      9.75 o 
   1  -3  21        0.03        2.39     12.35 o 
   2  -3  21        4.48       -4.89      8.76 o 
  -4  -2  21        0.00        6.60     20.03 o 
  -3  -2  21        6.00        5.80      9.31 o 
  -2  -2  21        4.77       11.43      9.78 o 
  -1  -2  21        7.64        4.30      8.93 o 
   0  -2  21        0.06       10.79      9.59 o 
   1  -2  21        0.02       -1.79      9.00 o 
   2  -2  21        2.38       -0.26      8.84 o 
  -5  -1  21        0.07       17.19     10.36 o 
  -4  -1  21        6.23        3.95     21.04 o 
  -3  -1  21        6.35       32.12     10.92 o 
  -2  -1  21        1.02        9.65      9.18 o 
  -1  -1  21       28.42       30.85     10.75 o 
   0  -1  21        1.29       13.03      9.44 o 
   1  -1  21        4.21        6.81     10.89 o 
   2  -1  21       20.55       33.55     11.83 o 
  -5   0  21        1.64        1.05      8.76 o 
  -4   0  21        0.19       23.84     12.82 o 
  -3   0  21        3.28       18.06     10.08 o 
  -2   0  21        2.32        5.20      9.21 o 
  -1   0  21        0.17       10.02      9.35 o 
   0   0  21        0.13       -8.04      8.04 o 
   1   0  21        1.64        3.73      9.91 o 
  -6   1  21        3.74        9.76     14.56 o 
  -5   1  21        1.18       -2.90      8.84 o 
  -4   1  21        7.73       27.21     11.36 o 
  -3   1  21        2.20       -5.56     10.69 o 
  -2   1  21        1.13       -3.99      7.55 o 
  -1   1  21        0.13       -0.37      8.68 o 
   0   1  21        2.60        0.60      8.48 o 
   1   1  21       20.07       26.89     10.96 o 
  -6   2  21        0.19       -8.22      8.57 o 
  -5   2  21        2.79        0.24      8.27 o 
  -4   2  21        0.52       -3.28      8.18 o 
  -3   2  21        1.30       25.48     17.88 o 
  -2   2  21        1.82        0.38      8.44 o 
  -1   2  21        1.17       -0.40      8.69 o 
   0   2  21        2.16        2.21      9.04 o 
  -5   3  21        9.13        5.42      6.98 o 
  -4   3  21        0.61        0.84      6.48 o 
  -3   3  21        0.16        4.60     10.91 o 
  -2   3  21        0.14       -2.23      5.92 o 
  -2  -2  22        4.35        0.49     15.08 o 
  -1  -2  22        0.16       -5.88     13.50 o 
   0  -2  22        0.01        4.35     14.64 o 
  -3  -1  22        3.95       -1.15      8.64 o 
  -2  -1  22       14.62       14.11     10.37 o 
  -1  -1  22        1.98       -8.52      8.52 o 
   0  -1  22        0.00      -11.10     11.10 o 
  -3   0  22        0.13        0.62      9.68 o 
  -2   0  22        3.59        6.19     19.32 o 
  -1   0  22        0.76       14.63     10.44 o 
  -3   1  22        2.19        7.42      9.86 o 
  -2   1  22        6.93       18.35     11.57 o 
                                                 
